# Supplementary material for: The recruitment of global language inhibitory control and cognitive-general control mechanisms in comprehending language switches: Evidence from eye movements
Source: Biling (Camb Engl). Author manuscript; Available in PMC 2026 Mar 1. (PMC12180542; doi:10.1017/S1366728924000567)
Supplement: Experiment 1 language proficiency data [file NIHMS2051699-supplement-Experiment_1_language_proficiency_data.xlsx]

## Sheet: all
PARTICIPANT	DATE	AGE	DOB	GENDER	Classification	EnglishPicNaming	SpanishPicNaming	Eng-Span	EngGD	SpanGD	Gddiff	EngComposRating	SpanComposRating	SelfRateDiff	AoA English	AoA Spanish	English Reading Rating	English Writing Rating	English Speaking Rating	English speech comp Rating	Spanish Reading Rating	Spanish Writing Rating	Spanish Speaking Rating	Spanish speech comp Rating
15	2019-04-22	24	1994-06-04	F	balanced	75	79	-4	274.929	214.125	-60.8036	5.25	6.5	-1.25	11	1	5	5	5	6	6	6	7	7
14	2019-04-22	22	1997-02-07	M	balanced	80	85	-5	304.067	249.417	-54.65	6.25	7.75	-1.5	8	2	5	7	6	7	8	7	8	8
11	2019-04-22	20	1998-12-04	F	balanced	72	81	-9	281.067	274.6	-6.46667	8	9	-1	5	2	7	7	8	10	9	7	10	10
23	2019-04-26	23	1996-01-18	F	balanced	75	78	-3	235.385	233.923	-1.46154	8	8.25	-0.25	8	4	8	7	8	9	8	8	8	9
8	2019-04-10	21	1998-04-14	F	balanced	82	80	2	296.308	315	18.6923	8.75	6.75	2	5	3	8	9	8	10	6	3	10	8
10	2019-04-22	19	1999-11-30	F	balanced	86	82	4	306.308	327.571	21.2637	9.75	9.25	0.5	2	2	10	9	10	10	10	7	10	10
3	2019-04-12	24	1994-11-30	F	balanced	78	87	-9	228.786	252.8	24.0143	7.75	9.5	-1.75	13	1	8	7	8	8	9	9	10	10
24	2019-05-01	20	1998-08-18	M	balanced	87	93	-6	206	230.154	24.1538	8.25	8.75	-0.5	6	1	8	8	8	9	9	7	9	10
35	2019-05-08	25	1993-08-23	M	balanced	88	86	2	327.214	354.467	27.2524	9.5	7.75	1.75	6	2	10	9	9	10	7	6	9	9
34	2019-05-08	18	2000-06-04	M	balanced	70	72	-2	215.308	253	37.6923	5.5	6.25	-0.75	7	3	5	5	6	6	4	5	8	8
29	2019-05-03	19	2000-04-27	M	balanced	79	79	0	262.154	300.692	38.5385	8.5	8.75	-0.25	7	4	8	9	8	9	8	8	9	10
12	2019-04-22	20	1999-04-28	M	balanced	81	78	3	262.214	314.786	52.5714	7.5	6.5	1	6	3	7	7	8	8	6	6	8	6
1016	2023-11-10	20		M	balanced	61	66	-5	407.75	467.455	59.7045	9.25	9.25	0	15	1	9	9	9	10	9	8	10	10
1006	2023-11-03	18		F	balanced	66	68	-2	246.824	310.471	63.6471	10	9.25	0.75	7	2	10	10	10	10	9	8	10	10
18	2019-04-24	19	2000-01-18	F	balanced	83	76	7	199.154	263.25	64.0962	9	7	2	4	1	8	9	9	10	7	6	7	8
1	2019-04-04	18	2000-08-13	F	balanced	88	86	2	385.8	468.385	82.5846	8.25	8.25	0	6	1	8	8	8	9	9	7	8	9
21	2019-04-25	20	1999-02-14	F	balanced	74	71	3	282.733	368.273	85.5394	9.25	6	3.25	4	1	8	9	10	10	5	5	6	8
16	2019-04-23	20	1998-10-23	F	balanced	80	77	3	305.833	400.733	94.9	7.5	8.75	-1.25	7	1	8	8	7	7	9	8	9	9
9	2019-04-18	20	1999-08-10	F	balanced	81	76	5	221.714	332.786	111.071	10	8.25	1.75	7	4	10	10	10	10	8	8	8	9
31	2019-05-06	22	1996-06-26	F	balanced	83	82	1	257.857	372	114.143	7.75	8.25	-0.5	6	3	7	8	7	9	8	5	10	10
1015	2023-11-10	25		M	balanced	76	74	2	271.5	416	144.5	9.5	9.5	0	14	1	9	9	10	10	9	9	10	10
20	2019-04-25	19	2000-01-25	M	balanced	93	88	5	286.357	449.308	162.951	9	8.5	0.5	8	4	8	8	10	10	8	6	10	10
32	2019-05-06	21	1997-09-12	F	balanced	82	73	9	198.2	374.846	176.646	9.5	6.5	3	4	1	9	9	10	10	7	4	9	6
6	2019-04-10	23	1995-11-13	M	balanced	85	79	6	266.25	443.154	176.904	9.5	8.75	0.75	3	3	9	9	10	10	9	8	8	10
36	2019-05-09	18	2000-09-23	M	balanced	73	78	-5	286.118	548.706	262.588	9.25	10	-0.75	10	1	9	9	9	10	10	10	10	10
1001	2023-11-01	20		F	Engdom	59	47	12	282	247.647	-34.3529	9.25	8.25	1	6	1	9	9	9	10	8	7	9	9
30	2019-05-03	18	2001-01-11	F	Engdom	101	72	29	220.091	187.154	-32.9371	10	7.25	2.75	2	10	10	10	10	10	7	5	8	9
22	2019-04-26	25	1994-03-28	F	Engdom	107	87	20	383.615	364.4	-19.2154	9.75	9.25	0.5	7	1	10	10	9	10	10	8	9	10
13	2019-04-05	20	1998-09-23	M	Engdom	118	93	25	386.429	409.385	22.956	9	9.5	-0.5	11	1	9	9	9	9	9	9	10	10
4	2019-04-12	21	1997-11-24	M	Engdom	106	85	21	234.462	316.8	82.3385	9	9	0	6	1	9	9	9	9	8	8	10	10
19	2019-04-25	22	1996-08-08	F	Engdom	91	75	16	255.867	350.938	95.0708	9.75	6.75	3	5	5	10	10	10	9	7	5	8	7
28	2019-05-03	19	2000-01-16	F	Engdom	81	58	23	330.571	429.571	99	9.25	4	5.25	1	6	9	8	10	10	4	4	3	5
1013	2023-11-10	18		M	Engdom	59	46	13	317.688	459.333	141.646	10	9.25	0.75	7	4	10	10	10	10	9	8	10	10
1002	2023-11-01	22		F	Engdom	70	51	19	242.7	399.444	156.744	7.75	7.75	0	6	4	8	7	8	8	8	7	8	8
26	2019-05-01	22	1996-08-04	M	Engdom	87	77	10	212.308	369.882	157.575	8.5	7.25	1.25	6	3	8	8	9	9	7	7	8	7
1003	2023-11-01	22		F	Engdom	70	31	39	250.333	418.455	168.121	10	7.25	2.75	1	4	10	10	10	10	8	8	6	7
27	2019-05-02	19	2000-05-05	M	Engdom	103	77	26	288.071	501.067	212.995	10	9	1	6	1	10	10	10	10	9	8	9	10
1007	2023-11-03	20		M	Engdom	71	49	22	218.455	438.056	219.601	9	7.25	1.75	8	5	9	9	9	9	7	7	8	7
33	2019-05-06	20	1999-04-14	M	Engdom	92	77	15	224.8	462.364	237.564	8	7	1	3	1	8	8	8	8	7	7	7	7
5	2019-04-12	23	1995-08-13	M	Engdom	99	83	16	316.143	745.857	429.714	8.5	7.75	0.75	5	3	8	7	9	10	8	7	8	8
17	2019-04-24	18	2000-07-31	F	Engdom	81	67	14	307.467	750.714	443.248	8.25	6.75	1.5	1	1	8	8	8	9	6	7	6	8
1012	2023-11-09	19		M	Engdom	77	49	28	273.909	810.636	536.727	10	8.75	1.25	5	3	10	10	10	10	9	7	9	10
1017	2023-11-15	23		F	Engdom	71	39	32				9	8	1	2	2	9	9	9	9	8	8	8	8
1010	2023-11-08	20		F	Engdom	68	17	51				10	7.25	2.75	1	10	10	10	10	10	7	5	7	10
1011	2023-11-08	21		F	spandom	38	61	-23	433	348.353	-84.6471	6.5	9.75	-3.25	13	1	6	6	8	6	10	10	10	9
25	2019-05-01	19	2000-01-10	F	spandom	62	79	-17	334.786	276.615	-58.1703	8	8	0	5	1	8	8	8	8	8	8	8	8
1009	2023-11-08	20		F	spandom	48	60	-12	238.125	249.545	11.4205	8	8.75	-0.75	5	3	8	8	8	8	9	8	9	9
1004	2023-11-01	22		F	spandom	53	70	-17	173.8	186.5	12.7	7.75	9	-1.25	12	1	8	8	8	7	9	9	9	9
1014	2023-11-10	20		F	spandom	55	66	-11	249.667	298	48.3333	9.25	9.25	0	12	1	10	9	8	10	10	8	9	10
2	2019-04-11	18	2000-09-11	F	spandom	77	97	-20	241.375	351.667	110.292	7.5	10	-2.5	6	1	4	7	9	10	10	10	10	10
7	2019-04-16	20	1999-03-25	F	spandom	66	87	-21	322.333	463.769	141.436	7.75	9.75	-2	7	1	7	7	8	9	9	10	10	10
