# Supplementary material for: The recruitment of global language inhibitory control and cognitive-general control mechanisms in comprehending language switches: Evidence from eye movements
Source: Biling (Camb Engl). Author manuscript; Available in PMC 2026 Mar 1. (PMC12180542; doi:10.1017/S1366728924000567)
Supplement: Experiment 2 Language proficiency data [file NIHMS2051699-supplement-Experiment_2_Language_proficiency_data.xlsx]

## Sheet: Sheet14
PARTICIPANT	DATE	AGE	DOB	GENDER	L1	L2	CALP English	CALP Spanish	First learned Language	AoA English	AoA Spanish	English Reading Rating	English Writing Rating	English Speaking Rating	English speech comp Rating	Spanish Reading Rating	SpainshWriting Rating	Spanish Speakin Rating	Spanish speech comp Rating	English/Spanish Speaking proficiency	English/Spanish Listening Comprehension proficiency	English/Spanish Reading proficiency	English/Spanish Writing proficiency	English/Spanish Pronunciation/Accent proficiency	English/Spanish Spelling proficiency	English/Spanish Vocabulary proficiency	English/Spanish Grammer proficiency	Proportion of Usage Speaking English	Proportion of Usage Speaking Spanish	Proportion of Usage Listening to English	Proportion of Usage Listening to Spanish	Proportion of Usage Readinging in English	Proportion of Usage Reading in Spanish	Proportion of Usage Writing in English	Proportion of Usage Writing in Spanish
1_E2	2019-03-16	19	2000-03-03	F	English	Spanish	4	3	English	1	9	10	10	10	10	9	7	8	8	3	4	4	3	4	4	3	3	50	50	50	50	50	50	50	50
2_E2	2019-03-18	19	2000-03-01	M	Spanish	English	3	5	Spanish	12	1	8	8	7	7	10	10	10	10	5	7	7	7	5	4	6	7	60	40	50	50	70	30	75	25
3_E2	2019-03-20	26	1992-04-21	F	Spanish	English	3	4	Spanish	3	2	8	7	6	8	8	8	10	10	7	5	5	7	6	6	5	7	30	70	50	50	45	55	50	50
4_E2	2019-03-20	40	1978-12-25	F	English	Spanish	4	3	Spanish	15	1	8	6	8	8	9	6	10	10	5	4	4	5	6	4	4	3	50	50	50	50	80	20	80	20
5_E2	2019-03-26	20	1998-05-11	F	Spanish	English	3	3.5	Spanish	10	1	9	6	8	9	9	7	10	10	5	4	4	4	5	4	4	4	50	50	50	50	100	0	100	0
6_E2	2019-03-28	24	1995-01-04	F	English	Spanish	4	3	English	1	1	10	9	10	9	6	5	6	6	1	4	4	1	1	1	1	1	50	50	50	50	99	1	100	0
7_E2	2019-03-29	19	1999-11-23	F	English	Spanish	4	4	Spanish	7	3	10	10	10	10	9	10	9	10	1	4	3	4	4	4	1	4	50	50	0	100	100	0	50	50
8_E2	2019-04-01	35	1983-05-25	F	English	Spanish	4	3.5	Spanish	6	4	8	7	8	10	7	5	9	8	1	1	1	1	1	2	2	2	50	50	50	50	50	50
9_E2	2019-04-02	19	1999-08-08	F	Spanish	English	3	3.5	Spanish	15	4	5	6	5	5	10	10	10	10	4	4	4	5	5	6	6	6	30	70	45	55	10	90	60	40
10_E2	2019-04-02	18	2000-05-24	M	Spanish	English	4	4.5	Spanish	6	1	7	7	7	7	7	4	8	8	5	4	4	4	5	4	4	4	40	60	50	50	80	20	90	10
11_E2	2019-04-02	28	1990-05-28	F	English	Spanish	3.5	3
12_E2	2019-04-03	19	2000-03-25	M	English	Spanish	5	4	Spanish	5	1	10	8	8	8	4	4	3	2	1	1	1	1	1	1	1	1	85	15	60	40	100	0	90	10
13_E2	2019-04-03	25	1993-07-02	M	Spanish	English	4	4.5	Spanish	5	3	10	10	10	10	10	10	10	10	5	5	4	3	5	4	4	5	50	50	50	50	50	50	90	10
14_E2	2019-04-03	18	2000-09-22	F	English	Spanish	4	4	Spanish	11	1	9	8	7	9	9	8	7	8	4	4	3	2	4	4	4	4	40	60	30	70	70	30	80	20
15_E2	2019-04-03	23	1996-01-10	M	Spanish	English	3	4	Spanish	7	2	7	7	7	7	9	9	9	9	6	6	6	6	6	6	6	6	50	50	50	50	80	20	80	20
16_E2	2019-04-04	20	1998-06-11	F	Spanish	English	3.5	4	Spanish	3	1	8	9	9	8	8	7	9	9	4	4	3	3	4	3	3	3	50	50	85	15	90	10	100	0
17_E2	2019-04-04	18	2000-08-13	F	Spanish	English	4	4	Spanish	6	1	8	8	8	9	9	7	8	9	4	4	4	4	2	4	2	2	45	55	45	55	85	15	90	10
18_E2	2019-04-04	25	1993-12-31	F	Spanish	English	4	4	Spanish	16	2	9	10	8	10	10	9	10	10	7	7		7	7	1	4	1	20	80	40	60	70	30	60	40
19_E2	2019-04-04	20	1998-08-02	F	Spanish	English	4	5	Spanish	4	1	8	8	8	9	10	10	10	10	5	5	3	4	7	3	5	5	25	75	85	15	80	20	60	40
20_E2	2019-04-05	20	1998-09-23	M	English	Spanish	5	5	Spanish	11	1	9	9	9	9	9	9	10	10	5	4	4	3	4	4	4	4	40	60	30	70	75	25	75	25
21_E2	2019-04-05	20	1996-03-25	M	Spanish	English	3	4	Spanish	10	1	7	8	7	7	10	9	10	10	4	4	4	4	4	5	5	4	60	40	60	40	70	30	80	20
22_E2	2019-04-08	26	1992-11-02	F	Spanish	English	3	4.5	Spanish	18	1	5	4	7	6	9	9	10	10	7	7	6	6	7	7	6	6	40	60	40	60	40	60	40	60
23_E2	2019-04-09	20	1998-07-10	M	Spanish	English	4	4.5	Spanish	5	2	7	8	7	9	8	8	10	10	7	5	5	6	6	4	6	6	30	70	50	50	50	50	90	10
24_E2	2019-04-09	19	1999-08-28	M	English	Spanish	4	3.5	Spanish	1	1	7	5	9	8	5	5	7	6	3	3	2	2	2	2	2	2	40	60	40	60	90	10	100	0
25_E2	2019-04-10	21	1998-04-14	F	Spanish	English	4	4	Spanish	5	3	8	9	8	10	6	3	10	8	4	4	3	2	4	3	3	3	50	50	70	30	90	10	100	0
26_E2	2019-04-10	21	1997-11-28	F	English	Spanish	4.5	4	Spanish	4	3	10	10	10	10	7	5	8	10	3	4	3	1	3	1	1	1	75	25	85	15	95	5	99	1
27_E2	2019-04-10	23	1995-11-19	M	English	Spanish	4	3	Spanish	3	3	9	9	10	10	9	8	8	10	1	4	1	1	1	1	1	1	50	50	50	50	85	15	100	0
28_E2	2019-04-10	23	1995-12-14	F	Spanish	English	4	5	Spanish	13	1	7	7	8	9	9	9	10	10	6	4	5	5	6	5	6	4	40	60	70	30	40	60	50	50
29_E2	2019-04-12	21	1997-11-24	M	English	Spanish	5	4.5	Spanish	6	1	9	9	9	9	8	8	10	10	3	4	3	2	5	3	3	3	25	75	25	75	95	5	99	1
30_E2	2019-04-12	23	1995-08-13	M	English	Spanish	4	4	Spanish	5	3	8	7	9	10	8	7	8	8	4	3	1	2	2	3	2	1	60	40	50	50	90	10	90	10
31_E2	2019-04-16	20	1999-03-25	F	Spanish	English	3.5	4.5	Spanish	7	1	7	7	8	9	9	10	10	10	7	7	7	7	7	7	7	7	37	63	40	60	50	50	50	50
32_E2	2019-04-22	19	1999-11-30	F	English	Spanish	5	4	Spanish	2	2	10	9	10	10	10	7	10	10	2	4	4	3	4	2	2	3	60	40	60	40	90	10	100	0
33_E2	2019-04-22	20	1998-12-04	F	Spanish	English	3.5	4	Spanish	5	2	7	7	8	10	9	7	10	10	4	4	4	4	3	3	4	4	50	50	50	50	75	25	100	0
34_E2	2019-04-22	20	1999-04-28	M	English	Spanish	4	3.5	Spanish	6	3	7	7	8	8	6	6	8	6	1	4	2	1	1	1	1	1	80	20	85	15	95	5	95	5
35_E2	1999-04-22	22	1997-02-07	M	Spanish	English	3.5	4	Spanish	8	2	5	7	6	7	8	7	8	8	5	4	4	5	5	3	4	5	70	30	95	5	95	5	90	10

## Sheet: Sheet2
PARTICIPANT	Relatedness	Target text given in	DATE	AGE	DOB	GENDER	Prime in Eng	Target recall score	Prime in Span	Target recall Score	Prefered Language	Dominant Language	First learned Language	AoA English	AoA Spanish	Reading English Rating	Writing English Rating	Speaking English Rating	Reading Spanish Rating	Writing Spanish Rating	Speaking Spanish Rating	English/Spanish Speaking proficiency	English/Spanish Listening Comprehension proficiency	English/Spanish Reading proficiency	English/Spanish Writing proficiency	English/Spanish Pronunciation/Accent proficiency	English/Spanish Spelling proficiency	English/Spanish Vocabulary proficiency	English/Spanish Grammer proficiency	Proportion of Usage Speaking English	Proportion of Usage Speaking Spanish	Proportion of Usage Listening to English	Proportion of Usage Listening to Spanish	Proportion of Usage Readinging in English	Proportion of Usage Reading in Spanish	Proportion of Usage Writing in English	Proportion of Usage Writing in Spanish
1	Related	English	42111	21	34428	Female	English	2.5	Spanish	1	Spanish	Spanish	Spanish	6	2	9	9	9	9	9	9
3	Related	Spanish	42114	18	35293	Female	English	2	Spanish	3	English	English	Spanish	4	1	10	10	10	5	5	10
4	Related	English	42115	20	34742	Female	English	3.5	Spanish	3	Spanish	Spanish	Spanish	5	0	9	9	9	9	9	10	5	4	4	4	5	4	4	4	0.92	0.98	1	1	0.99	0.99	0.9	0.9
14	Related	Spanish	42250	18	35368	Female	English	1	Spanish	3	English	Spanish	Spanish	7	1	10	10	9	10	9	10	4	4	4	4	4	4	4	4	0.95	1	1	0.88	1	0.95	0.9	0.9
15	Related	English	42255	22	33913	Female	English	3	Spanish	5.5	Spanish	Spanish	Spanish	9	3	10	9	9	10	10	10	4	4	4	4	4	1	4	7	0.9	1	0.9	1	1	1	1	1
16	Related	English	42256	25	42019	Female	English	1	Spanish	1	Spanish	Spanish	Spanish	9	1	8	8	7	8	8	8	4	4	4		5	4	4	3	0.8	0.8	0.8	0.9	0.9	0.9	0.9	0.7
26	Related	Spanish	42263	18	35531	Female	English	1	Spanish	1.5	English	English	Spanish	5	3.5	10	10	10	8	8	10	4	4	1	1	2	1	1	1	0.9	0.9	0.9	0.9	0.9	0.8	0.9	0.7
27	Related	Spanish	42265	19	35067	Female	English	4	Spanish	3	English	English	Spanish	6	3	9	10	8	10	6	10	4	4	3	1	7	2	2	3	0.9	1	0.99	1	0.97	0.99	0.99	0.7
38	Related	Spanish	42270	19	35036	Female	English	2	Spanish	2	English	Spanish	Spanish	7	1	9	9	9	10	10	10	7	4	4	5	5	4	4	5	0.5	1	0.5	0.95	0.75	0.95	0.6	0.8
39	Related	Spanish	42270	21	34508	Male	English	2.5	Spanish	2	English	Spanish	Spanish	7	1	7	7	5	9	8	10	7	5	6	6	7	5	6	6	0.7	0.95	0.9	1	0.8	0.9	0.7	0.85
50	Related	Spanish	42282	21	34701	Male	English	1	Spanish	5.5	English	English	Spanish	6	4	9	8	9	8	6	6	2	3	1	1	2	1	1	2	0.85	0.75	0.85	0.8	0.85	0.8	0.8	0.7
52	Related	English	42284	32	30586	Female	English	3	Spanish	3	Spanish	Spanish	Spanish	28	1	7	3	5	10	10	10	7	4	7	7	7	7	7	7	0.5	0.9	0.8	0.9	0.8	0.9	0.4	0.9
2	Related	English	42111	23	33683	Female	English	2	Spanish	1	Spanish	Spanish	Spanish	12	1	7	7	8	10	7	10	6	6	6	7	7	5	5	6	0.7	0.8	0.7	0.9	0.7	0.9	0.7	0.7
13	Related	Spanish	42249	18	35467	Female	English	3	Spanish	4	English	English		1	1	8	7	10	7	4	7	1	1	2	1	1	4	4	2	1	0.8	1	0.9	1	0.9	0.9	0.8
25	Related	Spanish	42263	35	29123	Male	English	2	Spanish	2	English	English	French	4	4	10	10	10	10	10	10	4	4	4	4	4	3	3	3	0.9	0.9	0.9	0.9	0.9	0.9	0.9	0.8
28	Related	Spanish	42265	19	35166	Female	English	3.5	Spanish	3	English	Spanish	Spanish	10	1	9	8	7	8	7	10	7	4	1	2	6	2	4	3	0.8	0.9	0.9	0.9	0.9	0.78	0.8	0.78
37	Related	Spanish	42270	18	35558	Female	English	3	Spanish	3	English	English	Spanish	5	3	10	10	10	10	9	10	4	4	4	2	4	2	3	1	1	1	1	1	1	1	1	0.8
40	Related	Spanish	42272	20	34680	Female	English	3	Spanish	1	English	English	Spanish	6	1	10	10	10	10	8	10	4	4	2	2	4	1	2	1	0.9	0.9	0.9	0.9	0.9	0.85	0.85	0.75
49	Related	Spanish	42279	20	34660	Female	English	2	Spanish	1	English	English	Spanish	7	3	10	10	10	6	6	8	3	4	3	2	4	2	2	2	0.9	0.9	0.9	0.9	0.9	0.6	0.8	0.6
7	Unrelated	Spanish	42121	21	34263	Male	English	3	Spanish	5	English	English	Spanish	7	1	10	10	10	8	4	8	3	4	2	1	3	4	3	1	0.8	0.7	0.9	0.9	0.9	0.9	0.8	0.6
8	Unrelated	Spanish	42122	26	32428	Female	English	3.5	Spanish	3	English	English	Spanish	5	1	10	9	10	10	5	10	4	4	4	2	4	2	4	1	0.9	0.9	0.9	0.9	0.9	0.9	0.9	0.6
9	Unrelated	Spanish	42125	24	42125	Female	English	2.5	Spanish	1	English	English	Spanish	7	1	8	8	8	6	6	6	2	4	2	2	2	2	2	2	0.85	0.85	0.85	0.8	0.85	0.7	0.8	0.7
10	Unrelated	Spanish	42125	19	34989	Male	English	2	Spanish	3.5	English	English	Spanish	3	3	9	9	9	7	8	9	2	2	2	2	4	2	2	1	0.95	0.8	1	0.8	0.95	0.75	1	0.75
17	Unrelated	English	42256	20	34922	Male	English	1	Spanish	2	Spanish	Spanish	Spanish	12	1	9	8	9	8	9	10	5	4	1	2	2	6	1	5	0.9	0.9	0.8	0.9	0.9	0.9	0.7	0.9
20	Unrelated	Spanish	42261	19	35104	Male	English	1	Spanish	3	English	English	Spanish	4	1	10	9	10	10	7	10	2	4	3	2	4	3	4	3	0.8	0.8	0.8	0.8	0.8	0.8	0.75	0.65
21	Unrelated	Spanish	42261	19	35301	Female	English	2.5	Spanish	4	English	English	Spanish	10	1	10	10	9	7	6	7		4	2	2	3	3	2	2	0.85	0.8	0.9	0.9	0.9	0.8	0.9	0.8
22	Unrelated	Spanish	42262	20	34779	Female	English	3	Spanish	4	English	English	Spanish	2	1	8	8	9	7	7	10	5	4	3	3	4	3	4	5	0.8	0.85	0.85	0.85	0.8	0.7	0.7	0.7
29	Unrelated	English	42265	21	34455	Male	English	3.5	Spanish	5	Spanish	Spanish	Spanish	14	1	5	4	4	8	8	9	6	5	5	6	7	6	6	5	0.5	0.95	0.65	1	0.75	0.95	0.6	0.85
30	Unrelated	English	42268	23	33868	Female	English	3	Spanish	5	Spanish	Spanish	Spanish	13	6	8	8	8	10	10	10	4	4	4	4	7	4	4	7	0.8	1	0.8	0.9	0.8	0.9	0.8	0.9
31	Unrelated	Spanish	42268	18	35612	Female	English	1	Spanish	2	Spanish	English	Spanish	3	2	10	10	10	10	10	10	4	4	4	4	4	3	4	3	0.9	0.8	0.9	0.9	0.9	0.9	0.9	0.8
32	Unrelated	Spanish	42268	21	34415	Male	English	3	Spanish	4	Spanish	Spanish	Spanish	6	0	8	7	7	10	10	10	6	5	4	6	5	4	5	5	0.8	1	0.95	1	1	1	0.8	1
33	Unrelated	Spanish	42269	19	34989	Female	English	1.5	Spanish	2	English	English	English	4	6	10	10	10	5	3	8	1	1	1	1	1	1	1	1	0.9	0.4	0.9	0.4	0.9	0.4	0.9	0.4
34	Unrelated	Spanish	42269	21	34551	Male	English	2	Spanish	3	English	English	Spanish	5	0	9	9	9	9	8	8	2	1	1	1	2	2	2	2	0.9	0.9	0.9	0.9	0.9	0.85	0.9	0.8
43	Unrelated	Spanish	42272	18	35543	Female	English	3	Spanish	4	English	English	English	2	8	10	9	10	7	5	7	1	4	1	1	1	4	1	1	0.9	0.5	1	0.8	1	0.75	0.8	0.7
46	Unrelated	Spanish					English	1	Spanish	2
55	Unrelated	Spanish	42284	18	35184	Female	English	3.5	Spanish	3	English	English	Spanish	4	2	10	10	10	8	8	10	4	3	4	3	4	3	3	3	0.9	0.9	0.9	0.8	0.8	0.8	0.9	0.8
5	Unrelated	Spanish	42118	18	35376	Male	English	3	Spanish	1	English	English	Spanish	3	2	8	7	10	8	7	10	4	4	3	3	3	3		3	0.3	0.3	0.2	0.2	0.2	0.2	0.1	0.1
6	Unrelated	Spanish	42118	23	33361	Female	English	2	Spanish	5	English	English	Spanish	10	1	9	9	8	10	7	10	3	4	5	2	4	4	4	3	0.9	0.9	0.8	0.8	0.8	0.9	0.9	0.7
18	Unrelated	Spanish	42256	18	35491	Female	English	2	Spanish	3.5	English	English	Spanish	8	1	10	10	10	8	8	8	2	4	3	3	4	3	3	3	0.9	0.8	0.9	0.9	0.9	0.8	0.9	0.8
19	Unrelated	English	42256	19	35303	Female	English	2	Spanish	1	Spanish	Spanish	Spanish	7	1	5	7	6	8	8	9	6	4	6	4	5	5	6	4	0.6	0.8	0.8	0.85	0.8	0.85	0.7	0.8
41	Unrelated	Spanish	42272	19	35005	Male	English	2	Spanish	3	English	English	Spanish	2	2	10	10	10	10	7	8	4	4	2	1	4	4	4	2	1	0.9	1	0.95	1	0.95	1	0.85
42	Unrelated	Spanish	42272	18	35407	Female	English	2	Spanish	2.5	English	English	Spanish	5	2	10	8	9	7	5	7	2	4	2	2	4	3	3	3	0.8	0.8	0.9	0.8	0.85	0.75	0.8	0.5
44	Unrelated	English	42272	46	25334	Female	English	2	Spanish	2	Spanish	Spanish	Spanish	30	5	7	8	5	9	8	9	7	5	5	4	7	7	5	4	0.7	0.8	0.8	0.8	0.8	0.7	0.9	0.8
45	Unrelated	English	42275	36	28832	Male	English	4	Spanish	2	Spanish	Spanish	Spanish	5	1	10	9	9	10	10	10	5	4	4	4	5	4	4	4	0.9	1	1	1	1	1	0.9	1
53	Unrelated	Spanish	42284	18	35575	Female	English	2	Spanish	1	English	Spanish	Spanish	5	1	9	9	9	7	4	8	4	4	2	2	3	2	2	2	0.98	0.98	1	0.95	0.98	0.9	0.95	0.5
54	Unrelated	Spanish	42284	19	35331	Female	English	2	Spanish	3	English	English	Spanish	3	2	10	10	10	9	8	10	4	5	1	1	4	1	2	1	0.95	0.95	0.9	0.95	0.85	0.95	0.95	0.75
11	Unrelated	Spanish	42129	20	34646	Male			Spanish	3	English	English	Spanish	5	2.5	8	8	8	9	9	9	6	4	5	5	6	6	6	6	0.8	0.9	0.75	0.85	0.75	0.85	0.75	0.85
12	Unrelated	Spanish	42132	19	34987	Female			Spanish	0	English	English	Spanish	7	2	10	9	9	7	7	9	5		2	3	5	2	2	2	0.19	0.2	0.1	0.1	0.2	0.19	0.08	0.08
23	Unrelated	Spanish	42262	18	35439	Male			Spanish	3	English	English	Spanish	6	3	9	8	9	8	8	7	3	3	3	3	4	3	2	3	0.9	0.85	0.85	0.8	0.9	0.8	0.85	0.8
24	Unrelated	Spanish	42263	18	35347	Female			Spanish	3	English	English	Spanish	4	1	10	10	10	8	8	10	3	4	2	1	4	2	1	3	0.95	0.9	0.95	0.9	0.95	0.75	0.95	0.8
35	Unrelated	Spanish	42270	31	30891	Female			Spanish	1	English	English	English			10	10	10	4	4	5	1	1	1	1	4	1	1	1	0.8	0.4	0.8	0.4	0.8	0.4	0.8	0.4
36	Unrelated	Spanish	42270	19	35050	Female			Spanish	1	English	English	Spanish	2 or 3	1	10	10	10	8	8	9	3	3	3	3	3	3	3	3	A	B	A	B	A	B	A	C
47	Unrelated	Spanish	42277	18	35371	Female			Spanish	2.5	English	English	Spanish	3	1	9	9	10	6	6	9									0.9	0.8	0.85	0.95	0.9	0.85	0.8	0.75
48	Unrelated	Spanish	42277	18	35546	Female			Spanish	2	English	Spanish	Spanish	7	2	10	9	10	10	9	10	4	4	4	5	5	4	4	5	0.9	0.9	0.9	0.9	0.9	0.9	0.7	0.9
11	Unrelated	Spanish	42129	20	34646	Male			Spanish	3
12	Unrelated	Spanish	42132	19	34987	Female			Spanish	2
23	Unrelated	Spanish	42262	18	35439	Male			Spanish	6
24	Unrelated	Spanish	42263	18	35347	Female			Spanish	4
35	Unrelated	Spanish	42270	31	30891	Female			Spanish	1
36	Unrelated	Spanish	42270	19	35050	Female			Spanish	5.5
47	Unrelated	Spanish	42277	18	35371	Female			Spanish	1
48	Unrelated	Spanish	42277	18	35546	Female			Spanish	1

## Sheet: Experiment2
PARTICIPANT	AGE	GENDER	Pvdesignation	EngGD	SpanGD	GdDiff	AoA English	AoA Spanish	EngPVW	EngPVSS	EngVAW	EngVASS	SpanPVW	SpanPVSS	SpanVAW	SpanVASS	English Reading Rating	English Writing Rating	English Speaking Rating	English speech comp Rating	Spanish Reading Rating	SpainshWriting Rating	Spanish Speakin Rating	Spanish speech comp Rating	Difference Scores		Pvdesignation
1	19	F	English	359.125	395.667	36.5417	1	9	524	93	525	106	483	64	493	80	10	10	10	10	9	7	8	8	29	1	English
2	19	M	Spanish_exclude	410.889	303.5	-107.389	12	1	473	57	507	92	527	94	532	111	8	8	7	7	10	10	10	10	-37	1	Spanish
3	26	F	Spanish_exclude	384.778	281.636	-103.141	3	2	467	64	504	91	530	94	527	105	8	7	6	8	8	8	10	10	-30	1	Spanish
4	40	F	Balanced	447.9	743.9	296	15	1	504	83	525	103	517	87	504	92	8	6	8	8	9	6	10	10	-4	0	Balanced
5	20	F	Spanish	282.5	466.111	183.611	10	1	476	60	504	89	498	74	507	92	9	6	8	9	9	7	10	10	-14	0	Balanced
6	24	F	English	249.8	268.875	19.075	1	1	535	97	532	110	476	64	520	101	10	9	10	9	6	5	6	6	33	1	English
7	19	F	Balanced	260.111	312.7	52.5889	7	3	514	86	518	100	509	82	520	102	10	10	10	10	9	10	9	10	4	0	Balanced
8	35	F	Balanced	258.7	300.3	41.6	6	4	538	96	514	97	523	91	500	90	8	7	8	10	7	5	9	8	5	0	Balanced
9	19	F	Spanish	322.9	426.667	103.767	15	4	479	62	500	86	523	91	500	86	5	6	5	5	10	10	10	10	-29	1	Spanish
10	18	M	Balanced	280.889	432.375	151.486	6	1	511	84	518	100	514	86	527	108	7	7	7	7	7	4	8	8	-2	0	Balanced
12	19	M	English	164.5	477.4	312.9	5	1	521	91	528	109	504	79	511	94	10	8	8	8	4	4	3	2	12	0	Balanced
13	25	M	Balanced	267.1	279.111	12.0111	5	3	507	82	525	104	512	84	539	115	10	10	10	10	10	10	10	10	-2	0	Balanced
14	18	F	Balanced	313.7	384	70.3	11	1	514	86	507	92	507	81	504	89	9	8	7	9	9	8	7	8	5	0	Balanced
15	23	M	Spanish_exclude	353.333	277.8	-75.5333	7	2	501	77	511	94	527	92	514	96	7	7	7	7	9	9	9	9	-15	0	Balanced
16	20	F	Balanced	223.444	370	146.556	3	1	511	83	518	99	514	85	520	101	8	9	9	8	8	7	9	9	-2	0	Balanced
17	18	F	Balanced	261.4	635.444	374.044	6	1	518	88	518	100	514	86	520	102	8	8	8	9	9	7	8	9	2	0	Balanced
18	25	F	Balanced	260.4	366.125	105.725	16	2	518	87	514	97	520	89	520	101	9	10	8	10	10	9	10	10	-2	0	Balanced
19	20	F	Spanish_exclude	316.889	251.9	-64.9889	4	1	507	80	536	114	527	93	539	117	8	8	8	9	10	10	10	10	-13	0	Balanced
20	20	M	English	233.3	431.222	197.922	11	1	561	118	532	111	527	93	539	117	9	9	9	9	9	9	10	10	25	1	English
21	20	M	Spanish	347.1	325.889	-21.2111	10	1	495	73	518	99	527	92	517	99	7	8	7	7	10	9	10	10	-19	1	Spanish
22	26	F	Spanish_exclude	418.3	302.75	-115.55	18	1	501	80	518	99	530	94	531	108	5	4	7	6	9	9	10	10	-14	0	Balanced
23	20	M	Spanish	245.7	483.3	237.6	5	2	501	76	511	94	523	91	524	104	7	8	7	9	8	8	10	10	-15	0	Balanced
24	19	M	English	282.111	403.222	121.111	1	1	542	105	525	105	504	79	524	105	7	5	9	8	5	5	7	6	26	1	English
25	21	F	Balanced	244.6	455.375	210.775	5	3	511	82	511	94	507	80	531	110	8	9	8	10	6	3	10	8	2	0	Balanced
26	21	F	English	266.375	534.5	268.125	4	3	518	87	532	111	493	71	520	101	10	10	10	10	7	5	8	10	16	0	Balanced
27	23	M	Balanced	249.1	277.2	28.1	3	3	514	85	514	97	504	79	497	85	9	9	10	10	9	8	8	10	6	0	Balanced
28	23	F	Balanced	210.111	266.333	56.2222	13	1	518	87	532	110	527	92	539	116	7	7	8	9	9	9	10	10	-5	0	Balanced
29	21	M	English	379.5	536.4	156.9	6	1	546	106	528	108	514	85	535	113	9	9	9	9	8	8	10	10	21	1	English
30	23	M	English	371.75	287.25	-84.5	5	3	538	99	521	101	512	83	514	97	8	7	9	10	8	7	8	8	16	0	Balanced
31	20	F	Spanish	253.5	246.333	-7.16667	7	1	485	66	521	102	517	87	535	114	7	7	8	9	9	10	10	10	-21	1	Spanish
32	19	F	Balanced	393.6	356.375	-37.225	2	2	514	86	518	100	509	82	524	105	10	9	10	10	10	7	10	10	4	0	Balanced
33	20	F	Balanced	199.857	345.25	145.393	5	2	495	72	528	108	509	81	520	102	7	7	8	10	9	7	10	10	-9	0	Balanced
34	20	M	Balanced	237.778	360.889	123.111	6	3	507	81	514	97	504	78	511	94	7	7	8	8	6	6	8	6	3	0	Balanced
35	22	M	Balanced	335.571	333.222	-2.34921	8	2	507	80	525	105	514	85	539	116	5	7	6	7	8	7	8	8	-5	0	Balanced
36	20	F	Balanced	313.2	446.429	133.229	4	1	498	74	528	108	493	71	500	86	8	9	10	10	5	5	6	8	3	0	Balanced
37	18	F	English	325.5	263.429	-62.0714	1	1	507	81	521	103	487	67	497	83	8	8	8	9	6	7	6	8	14	0	Balanced
38	20	F	Balanced	202.5	426.333	223.833	7	1	507	80	518	99	502	77	520	101	8	8	7	7	9	8	9	9	3	0	Balanced
39	19	F	Balanced	274.5	375.444	100.944	4	1	511	83	521	103	500	76	511	94	8	9	9	10	7	6	7	8	7	0	Balanced
40	19	M	Balanced	299.889	299.143	-0.746032	7	4	504	79	514	97	504	79	520	102	8	9	8	9	8	8	9	10	0	0	Balanced
41	19	F	English	248.3	631.9	383.6	1	6	507	81	540	118	474	58	489	77	9	8	10	10	4	4	3	5	23	1	English
101	18	M	English	314.667	233	-81.6667	3	14	538	99	532	110	464	56	474	71	9	9	10	10	5	3	6	8	43	1	English
102	20	M	Spanish	273.5	339.9	66.4	5	2	504	78	528	108	520	89	524	104	10	10	9	9	10	10	10	10	-11	0	Balanced
103	20	F	Spanish	208	375.667	167.667	10	0	498	74	528	108	517	87	520	101	9	8	8	7	9	9	9	9	-13	0	Balanced
104	19	M	English	312.3	509.1	196.8	5	2	518	88	497	83	493	71	489	77	8	7	8	8	8	8	8	8	17	0	Balanced
105	19	F	English	498.111	324.222	-173.889	7	0	511	83	514	97	485	65	485	74	10	10	10	10	8	7	8	9	18	1	English
106	18	F	Spanish	301.2	287	-14.2	8	1	485	66	518	100	507	81	531	111	9	9	8	8	10	10	10	10	-15	0	Balanced
107	20	M	Balanced	276.143	457.4	181.257	0	0	507	80	493	81	504	78	485	75	7	7	7	7	6	6	6	6	2	0	Balanced
108	19	F	English	237.5	473.75	236.25		2	511	83	525	105	491	70	493	80	10	10	10	10	9	8	10	10	13	0	Balanced
109	18	M	English	350.5	302	-48.5	1	1	507	81	514	97	478	61	476	67	10	9	10	10	5	4	5	4	20	1	English
110	19	F	Balanced	228.4	352.3	123.9	5	1	504	78	507	91	517	87	531	110	9	9	9	8	9	7	9	9	-9	0	Balanced
111	19	F	Balanced	227.667	221.111	-6.55556	8	0	521	90	507	91	509	82	527	107	10	10	10	10	9	8	10	10	8	0	Balanced
112	21	M	English	241.9	356.273	114.373	4	4	538	100	521	102	485	66	497	84	10	10	10	10	5	6	7	10	34	1	English
113	19	F	English		148	148		2	535	99	511	94	502	77	507	92	8	8	10	10	7	7	10	7	22	1	English
114	23	M	English	265.6	472.3	206.7	6	3	551	108	536	113	498	75	511	94	8	7	9	10	7	6	9	10	33	1	English
115	18	F	English	342.1	286.889	-55.2111	0	0	518	87	500	86	476	59	482	72	10	10	10	10	8	5	6	10	28	1	English
116	19	F	Spanish	203.6	471.2	267.6	6	1	476	60	497	83	502	77	511	94	9	8	8	10	9	8	10	10	-17	0	Balanced
117	19	M	English	266.5	452.571	186.071	2	2	551	110	521	102	498	74	511	94	9	8	9	8	7	7	8	7	36	1	English
118	21	F	English	276.3	325.1	48.8	3	3	518	87	511	94	480	62	467	61	10	10	10	10	7	6	7	8	25	1	English
119	27	F	Balanced	212.1	433.889	221.789	4	4	514	85	493	81	509	81	493	80	9	9	9	9	9	9	9	9	4	0	Balanced
120	19	F	Balanced	253.778	476.2	222.422	5	3	498	74	500	86	500	75	479	70	6	7	6	6	6	6	7	7	-1	0	Balanced
121	18	F	English			0	6	2	524	92	525	105	507	80	520	101	9	9	9	9	5	6	8	8	12	0	Balanced
																								Mean	4.42623
																								SD	17.3739
																								SD/2	8.68695
