# Supplementary material for: The recruitment of global language inhibitory control and cognitive-general control mechanisms in comprehending language switches: Evidence from eye movements
Source: Biling (Camb Engl). Author manuscript; Available in PMC 2026 Mar 1. (PMC12180542; doi:10.1017/S1366728924000567)
Supplement: Experiment 2 raw data [file NIHMS2051699-supplement-Experiment_2_raw_data.xlsx]

## Sheet: Sheet1
subject	word	id	wordlang	skip	ffd	gd	trt	spill	ffdlog	gdlog	trtlog	spilllog	switchcond	cuecondition	block
30	easel	61	Eng	0	124	432	432	373	2.09342	2.63548	2.63548	2.57171	non	cue	2
30	strength	203	Eng	0	239	239	239	362	2.3784	2.3784	2.3784	2.55871	non	cue	2
30	quilt	163	Eng	0	273	273	429	494	2.43616	2.43616	2.63246	2.69373	non	cue	2
30	horse	97	Eng	0	297	297	297	187	2.47276	2.47276	2.47276	2.27184	non	cue	2
30	roof	178	Eng	0	354	761	761		2.549	2.88138	2.88138		non	cue	2
30	moon	124	Eng	0	541	541	541		2.7332	2.7332	2.7332		non	cue	2
30	lanterns	111	Eng	0	588	588	588		2.76938	2.76938	2.76938		non	cue	2
30	death	52	Eng	1									non	cue	2
30	relief	171	Eng	1				139				2.14301	non	cue	2
30	windows	237	Eng	1									non	cue	2
30	granizada	84	Span	0	217	394	394		2.33646	2.5955	2.5955		non	cue	2
30	inquilino	100	Span	0	219	219	219		2.34044	2.34044	2.34044		non	cue	2
30	jugadores	106	Span	0	265	451	451	163	2.42325	2.65418	2.65418	2.21219	non	cue	2
30	papitas	138	Span	0	286	454	454		2.45637	2.65706	2.65706		non	cue	2
30	sarpullido	183	Span	0	388	388	2466	182	2.58883	2.58883	3.39199	2.26007	non	cue	2
30	muro	128	Span	0	795	795	795	219	2.90037	2.90037	2.90037	2.34044	non	cue	2
30	hija	91	Span	1									non	cue	2
37	ankle	8	Eng	1				545				2.7364	non	cue	2
101	washroom	235	Eng	0	144	144	144	225	2.15836	2.15836	2.15836	2.35218	non	cue	3
101	toys	219	Eng	0	149	308	308		2.17319	2.48855	2.48855		non	cue	3
101	spring	196	Eng	0	156	156	156	201	2.19312	2.19312	2.19312	2.3032	non	cue	3
101	storm	202	Eng	0	159	159	159	187	2.2014	2.2014	2.2014	2.27184	non	cue	3
101	freezer	77	Eng	0	161	161	161	230	2.20683	2.20683	2.20683	2.36173	non	cue	3
101	bleachers	15	Eng	0	178	178	606	375	2.25042	2.25042	2.78247	2.57403	non	cue	3
101	home	94	Eng	0	184	184	184	204	2.26482	2.26482	2.26482	2.30963	non	cue	3
101	trip	222	Eng	0	187	187	187	174	2.27184	2.27184	2.27184	2.24055	non	cue	3
101	walnuts	233	Eng	0	190	297	460		2.27875	2.47276	2.66276		non	cue	3
101	pocket	150	Eng	0	191	191	191	229	2.28103	2.28103	2.28103	2.35984	non	cue	3
101	shop	189	Eng	0	194	194	529	263	2.2878	2.2878	2.72346	2.41996	non	cue	3
101	pier	144	Eng	0	198	198	198		2.29667	2.29667	2.29667		non	cue	3
101	door	57	Eng	0	208	208	208	113	2.31806	2.31806	2.31806	2.05308	non	cue	3
101	stories	201	Eng	0	223	223	223		2.3483	2.3483	2.3483		non	cue	3
101	printer	159	Eng	0	256	256	926	197	2.40824	2.40824	2.96661	2.29447	non	cue	3
101	fight	73	Eng	0	269	269	269	226	2.42975	2.42975	2.42975	2.35411	non	cue	3
101	crops	49	Eng	0	269	269	269	154	2.42975	2.42975	2.42975	2.18752	non	cue	3
101	journal	105	Eng	0	281	474	726	149	2.44871	2.67578	2.86094	2.17319	non	cue	3
101	landscape	110	Eng	0	285	285	460		2.45484	2.45484	2.66276		non	cue	3
101	nap	129	Eng	0	296	296	455		2.47129	2.47129	2.65801		non	cue	3
101	pavo	142	Span	0	129	129	505		2.11059	2.11059	2.70329		non	cue	3
101	ropa	179	Span	0	140	140	1009		2.14613	2.14613	3.00389		non	cue	3
101	condado	44	Span	0	155	284	957		2.19033	2.45332	2.98091		non	cue	3
101	escaleras	63	Span	0	169	999	999		2.22789	2.99957	2.99957		non	cue	3
101	orgullo	134	Span	0	217	516	516		2.33646	2.71265	2.71265		non	cue	3
101	cena	30	Span	0	219	401	611	244	2.34044	2.60314	2.78604	2.38739	non	cue	3
101	palomas	137	Span	0	221	826	826	361	2.34439	2.91698	2.91698	2.55751	non	cue	3
101	sarpullido	183	Span	0	225	946	1117	282	2.35218	2.97589	3.04805	2.45025	non	cue	3
101	pasillo	139	Span	0	232	232	232		2.36549	2.36549	2.36549		non	cue	3
101	muro	128	Span	0	234	234	725	504	2.36922	2.36922	2.86034	2.70243	non	cue	3
101	papitas	138	Span	0	234	688	876		2.36922	2.83759	2.9425		non	cue	3
101	jugadores	106	Span	0	248	446	446		2.39445	2.64933	2.64933		non	cue	3
101	resfriado	172	Span	0	263	534	534	401	2.41996	2.72754	2.72754	2.60314	non	cue	3
101	caminata	28	Span	0	268	461	461		2.42813	2.6637	2.6637		non	cue	3
101	granizada	84	Span	0	274	274	489		2.43775	2.43775	2.68931		non	cue	3
101	cabeza	26	Span	0	283	283	819	441	2.45179	2.45179	2.91328	2.64444	non	cue	3
101	hija	91	Span	0	290	290	514		2.4624	2.4624	2.71096		non	cue	3
101	ciruelas	35	Span	0	297	297	914	242	2.47276	2.47276	2.96095	2.38382	non	cue	3
101	guiso	86	Span	0	341	491	491		2.53275	2.69108	2.69108		non	cue	3
101	inquilino	100	Span	0	564	1907	1907		2.75128	3.28035	3.28035		non	cue	3
102	ticket	214	Eng	0	107	107	107		2.02938	2.02938	2.02938		non	cue	3
102	sprinklers	197	Eng	0	154	154	154		2.18752	2.18752	2.18752		non	cue	3
102	fish	75	Eng	0	163	163	163	265	2.21219	2.21219	2.21219	2.42325	non	cue	3
102	rug	180	Eng	0	182	182	633	275	2.26007	2.26007	2.8014	2.43933	non	cue	3
102	stars	199	Eng	0	187	187	187		2.27184	2.27184	2.27184		non	cue	3
102	dessert	55	Eng	0	200	200	200		2.30103	2.30103	2.30103		non	cue	3
102	ducks	60	Eng	0	209	209	209		2.32015	2.32015	2.32015		non	cue	3
102	socks	194	Eng	0	229	229	229		2.35984	2.35984	2.35984		non	cue	3
102	skates	193	Eng	0	236	236	236		2.37291	2.37291	2.37291		non	cue	3
102	wool	239	Eng	0	251	251	251	183	2.39967	2.39967	2.39967	2.26245	non	cue	3
102	boss	21	Eng	0	271	271	461	365	2.43297	2.43297	2.6637	2.56229	non	cue	3
102	warehouse	234	Eng	0	274	274	274		2.43775	2.43775	2.43775		non	cue	3
102	sale	182	Eng	0	291	291	545	209	2.46389	2.46389	2.7364	2.32015	non	cue	3
102	clothesline	38	Eng	0	291	452	635		2.46389	2.65514	2.80277		non	cue	3
102	road	176	Eng	0	297	297	572		2.47276	2.47276	2.7574		non	cue	3
102	sailboat	181	Eng	0	373	373	373	371	2.57171	2.57171	2.57171	2.56937	non	cue	3
102	ankle	8	Eng	0	479	479	479		2.68034	2.68034	2.68034		non	cue	3
102	centuries	31	Eng	0	606	1091	1091		2.78247	3.03782	3.03782		non	cue	3
102	job	104	Eng	1									non	cue	3
102	primavera	158	Span	0	132	298	298	193	2.12057	2.47422	2.47422	2.28556	non	cue	3
102	nueces	131	Span	0	156	321	321		2.19312	2.50651	2.50651		non	cue	3
102	cuentos	50	Span	0	162	648	648		2.20952	2.81158	2.81158		non	cue	3
102	siembras	190	Span	0	170	170	170		2.23045	2.23045	2.23045		non	cue	3
102	tempestad	211	Span	0	171	171	171		2.233	2.233	2.233		non	cue	3
102	bolsillo	19	Span	0	174	174	174		2.24055	2.24055	2.24055		non	cue	3
102	siesta	191	Span	0	175	302	302		2.24304	2.48001	2.48001		non	cue	3
102	paisaje	136	Span	0	178	178	178		2.25042	2.25042	2.25042		non	cue	3
102	muelle	126	Span	0	186	401	401	124	2.26951	2.60314	2.60314	2.09342	non	cue	3
102	juguetes	107	Span	0	194	194	1369		2.2878	2.2878	3.1364		non	cue	3
102	viaje	229	Span	0	210	210	317		2.32222	2.32222	2.50106		non	cue	3
102	puerta	162	Span	0	282	282	430		2.45025	2.45025	2.63347		non	cue	3
102	lavadero	112	Span	0	283	283	283		2.45179	2.45179	2.45179		non	cue	3
102	gradas	83	Span	0	297	297	826		2.47276	2.47276	2.91698		non	cue	3
102	tienda	215	Span	0	340	340	340	188	2.53148	2.53148	2.53148	2.27416	non	cue	3
102	revista	174	Span	0	353	616	616	189	2.54777	2.78958	2.78958	2.27646	non	cue	3
102	lucha	114	Span	0	356	356	747		2.55145	2.55145	2.87332		non	cue	3
102	congelador	45	Span	0	372	372	372	171	2.57054	2.57054	2.57054	2.233	non	cue	3
102	impresora	99	Span	0	376	376	376		2.57519	2.57519	2.57519		non	cue	3
102	hogar	93	Span	0	421	421	554	200	2.62428	2.62428	2.74351	2.30103	non	cue	3
103	tailor	208	Eng	0	115	115	115		2.0607	2.0607	2.0607		non	cue	3
103	strength	203	Eng	0	136	136	136		2.13354	2.13354	2.13354		non	cue	3
103	gold	82	Eng	0	165	165	165		2.21748	2.21748	2.21748		non	cue	3
103	lanterns	111	Eng	0	174	369	369		2.24055	2.56703	2.56703		non	cue	3
103	blister	16	Eng	0	189	189	189		2.27646	2.27646	2.27646		non	cue	3
103	easel	61	Eng	0	191	312	312		2.28103	2.49415	2.49415		non	cue	3
103	beggar	14	Eng	0	199	199	199		2.29885	2.29885	2.29885		non	cue	3
103	raincoat	167	Eng	0	204	204	204		2.30963	2.30963	2.30963		non	cue	3
103	iron	102	Eng	0	229	229	229	217	2.35984	2.35984	2.35984	2.33646	non	cue	3
103	relief	171	Eng	0	241	241	241		2.38202	2.38202	2.38202		non	cue	3
103	farmer	70	Eng	0	244	244	366		2.38739	2.38739	2.56348		non	cue	3
103	death	52	Eng	0	255	255	255		2.40654	2.40654	2.40654		non	cue	3
103	teeth	210	Eng	0	266	266	266		2.42488	2.42488	2.42488		non	cue	3
103	windows	237	Eng	0	307	307	307	134	2.48714	2.48714	2.48714	2.1271	non	cue	3
103	pools	152	Eng	0	308	308	308		2.48855	2.48855	2.48855		non	cue	3
103	ants	9	Eng	0	332	332	332		2.52114	2.52114	2.52114		non	cue	3
103	horse	97	Eng	0	397	397	397		2.59879	2.59879	2.59879		non	cue	3
103	moon	124	Eng	1									non	cue	3
103	quilt	163	Eng	1									non	cue	3
103	roof	178	Eng	1									non	cue	3
103	trabajo	220	Span	0	108	108	108		2.03342	2.03342	2.03342		non	cue	3
103	estrellas	69	Span	0	118	118	118		2.07188	2.07188	2.07188		non	cue	3
103	postre	154	Span	0	142	142	142		2.15229	2.15229	2.15229		non	cue	3
103	alfombra	5	Span	0	148	297	297		2.17026	2.47276	2.47276		non	cue	3
103	lana	109	Span	0	150	150	582		2.17609	2.17609	2.76492		non	cue	3
103	velero	226	Span	0	157	157	469	206	2.1959	2.1959	2.67117	2.31387	non	cue	3
103	peces	143	Span	0	158	340	340	170	2.19866	2.53148	2.53148	2.23045	non	cue	3
103	rociadores	177	Span	0	165	627	627		2.21748	2.79727	2.79727		non	cue	3
103	boleto	18	Span	0	174	174	174		2.24055	2.24055	2.24055		non	cue	3
103	calcetines	27	Span	0	182	182	182		2.26007	2.26007	2.26007		non	cue	3
103	afeitadoras	1	Span	0	198	198	812		2.29667	2.29667	2.90956		non	cue	3
103	patos	141	Span	0	201	201	201	175	2.3032	2.3032	2.3032	2.24304	non	cue	3
103	tobillo	216	Span	0	229	229	229		2.35984	2.35984	2.35984		non	cue	3
103	jefe	103	Span	0	239	239	239		2.3784	2.3784	2.3784		non	cue	3
103	carretera	29	Span	0	242	242	399		2.38382	2.38382	2.60097		non	cue	3
103	tendedero	213	Span	0	313	313	313		2.49554	2.49554	2.49554		non	cue	3
103	patines	140	Span	0	378	378	378	126	2.57749	2.57749	2.57749	2.10037	non	cue	3
103	bodega	17	Span	1									non	cue	3
103	siglos	192	Span	1									non	cue	3
103	venta	227	Span	1									non	cue	3
104	hallway	88	Eng	0	136	136	136		2.13354	2.13354	2.13354		non	cue	3
104	players	148	Eng	0	136	136	136		2.13354	2.13354	2.13354		non	cue	3
104	tenant	212	Eng	0	151	660	660		2.17898	2.81954	2.81954		non	cue	3
104	clothes	37	Eng	0	153	459	459		2.18469	2.66181	2.66181		non	cue	3
104	walk	231	Eng	0	156	156	156	281	2.19312	2.19312	2.19312	2.44871	non	cue	3
104	head	89	Eng	0	161	161	332		2.20683	2.20683	2.52114		non	cue	3
104	stairs	198	Eng	0	163	163	163		2.21219	2.21219	2.21219		non	cue	3
104	daughter	51	Eng	0	170	170	170		2.23045	2.23045	2.23045		non	cue	3
104	rash	168	Eng	0	174	423	423		2.24055	2.62634	2.62634		non	cue	3
104	doves	58	Eng	0	178	404	404		2.25042	2.60638	2.60638		non	cue	3
104	county	47	Eng	0	188	188	367	234	2.27416	2.27416	2.56467	2.36922	non	cue	3
104	fries	78	Eng	0	233	233	233	163	2.36736	2.36736	2.36736	2.21219	non	cue	3
104	meal	118	Eng	0	236	236	236		2.37291	2.37291	2.37291		non	cue	3
104	wall	232	Eng	0	245	245	245		2.38917	2.38917	2.38917		non	cue	3
104	hailstorm	87	Eng	0	282	497	497		2.45025	2.69636	2.69636		non	cue	3
104	plums	149	Eng	0	327	327	327		2.51455	2.51455	2.51455		non	cue	3
104	stew	200	Eng	0	360	360	360		2.5563	2.5563	2.5563		non	cue	3
104	turkey	223	Eng	0	418	418	418		2.62118	2.62118	2.62118		non	cue	3
104	pride	157	Eng	0	559	559	559		2.74741	2.74741	2.74741		non	cue	3
104	cold	42	Eng	1									non	cue	3
104	caballete	24	Span	0	112	112	112		2.04922	2.04922	2.04922		non	cue	3
104	mendigo	120	Span	0	124	124	124	206	2.09342	2.09342	2.09342	2.31387	non	cue	3
104	fuerza	79	Span	0	133	289	289		2.12385	2.4609	2.4609		non	cue	3
104	alivio	6	Span	0	136	525	525		2.13354	2.72016	2.72016		non	cue	3
104	muerte	127	Span	0	165	165	165		2.21748	2.21748	2.21748		non	cue	3
104	granjero	85	Span	0	165	445	445		2.21748	2.64836	2.64836		non	cue	3
104	plancha	147	Span	0	176	176	697		2.24551	2.24551	2.84323		non	cue	3
104	luna	116	Span	0	179	179	308		2.25285	2.25285	2.48855		non	cue	3
104	hormigas	96	Span	0	182	182	445		2.26007	2.26007	2.64836		non	cue	3
104	oro	135	Span	0	187	360	360		2.27184	2.5563	2.5563		non	cue	3
104	techo	209	Span	0	191	304	304		2.28103	2.48287	2.48287		non	cue	3
104	ventanas	228	Span	0	195	363	363		2.29003	2.55991	2.55991		non	cue	3
104	faroles	71	Span	0	205	480	480		2.31175	2.68124	2.68124		non	cue	3
104	colcha	41	Span	0	210	684	684		2.32222	2.83506	2.83506		non	cue	3
104	dientes	56	Span	0	223	503	503		2.3483	2.70157	2.70157		non	cue	3
104	gabardina	80	Span	0	253	606	606		2.40312	2.78247	2.78247		non	cue	3
104	caballo	25	Span	0	268	268	268		2.42813	2.42813	2.42813		non	cue	3
104	ampolla	7	Span	0	288	423	423		2.45939	2.62634	2.62634		non	cue	3
104	piscinas	145	Span	0	572	572	572		2.7574	2.7574	2.7574		non	cue	3
104	sastre	184	Span	1									non	cue	3
105	stories	201	Eng	0	105	105	620		2.02119	2.02119	2.79239		non	cue	3
105	journal	105	Eng	0	137	327	327	168	2.13672	2.51455	2.51455	2.22531	non	cue	3
105	spring	196	Eng	0	158	751	751	126	2.19866	2.87564	2.87564	2.10037	non	cue	3
105	trip	222	Eng	0	171	285	285	154	2.233	2.45484	2.45484	2.18752	non	cue	3
105	washroom	235	Eng	0	172	172	172		2.23553	2.23553	2.23553		non	cue	3
105	nap	129	Eng	0	175	175	175		2.24304	2.24304	2.24304		non	cue	3
105	fight	73	Eng	0	177	177	177		2.24797	2.24797	2.24797		non	cue	3
105	pier	144	Eng	0	184	184	184	287	2.26482	2.26482	2.26482	2.45788	non	cue	3
105	toys	219	Eng	0	188	188	188		2.27416	2.27416	2.27416		non	cue	3
105	pocket	150	Eng	0	189	189	189	229	2.27646	2.27646	2.27646	2.35984	non	cue	3
105	walnuts	233	Eng	0	190	190	190	198	2.27875	2.27875	2.27875	2.29667	non	cue	3
105	storm	202	Eng	0	191	191	191		2.28103	2.28103	2.28103		non	cue	3
105	landscape	110	Eng	0	196	196	196	305	2.29226	2.29226	2.29226	2.4843	non	cue	3
105	freezer	77	Eng	0	198	198	198	201	2.29667	2.29667	2.29667	2.3032	non	cue	3
105	bleachers	15	Eng	0	207	596	596	161	2.31597	2.77525	2.77525	2.20683	non	cue	3
105	shop	189	Eng	0	217	217	217	372	2.33646	2.33646	2.33646	2.57054	non	cue	3
105	crops	49	Eng	0	219	219	219	204	2.34044	2.34044	2.34044	2.30963	non	cue	3
105	door	57	Eng	0	231	501	501	146	2.36361	2.69984	2.69984	2.16435	non	cue	3
105	home	94	Eng	0	272	272	272	245	2.43457	2.43457	2.43457	2.38917	non	cue	3
105	printer	159	Eng	0	368	368	368	168	2.56585	2.56585	2.56585	2.22531	non	cue	3
105	condado	44	Span	0	122	1323	1323	226	2.08636	3.12156	3.12156	2.35411	non	cue	3
105	escaleras	63	Span	0	140	497	497		2.14613	2.69636	2.69636		non	cue	3
105	pavo	142	Span	0	150	150	150		2.17609	2.17609	2.17609		non	cue	3
105	papitas	138	Span	0	156	393	393		2.19312	2.59439	2.59439		non	cue	3
105	hija	91	Span	0	166	166	166		2.22011	2.22011	2.22011		non	cue	3
105	pasillo	139	Span	0	182	652	652		2.26007	2.81425	2.81425		non	cue	3
105	orgullo	134	Span	0	216	442	442	372	2.33445	2.64542	2.64542	2.57054	non	cue	3
105	muro	128	Span	0	219	219	219	274	2.34044	2.34044	2.34044	2.43775	non	cue	3
105	granizada	84	Span	0	222	934	934		2.34635	2.97035	2.97035		non	cue	3
105	resfriado	172	Span	0	234	719	719	200	2.36922	2.85673	2.85673	2.30103	non	cue	3
105	sarpullido	183	Span	0	235	1550	1550	162	2.37107	3.19033	3.19033	2.20952	non	cue	3
105	caminata	28	Span	0	248	890	890		2.39445	2.94939	2.94939		non	cue	3
105	palomas	137	Span	0	250	250	694		2.39794	2.39794	2.84136		non	cue	3
105	jugadores	106	Span	0	280	280	280	132	2.44716	2.44716	2.44716	2.12057	non	cue	3
105	cabeza	26	Span	0	288	288	785	355	2.45939	2.45939	2.89487	2.55023	non	cue	3
105	inquilino	100	Span	0	300	867	867	121	2.47712	2.93802	2.93802	2.08279	non	cue	3
105	ciruelas	35	Span	0	314	598	598	288	2.49693	2.7767	2.7767	2.45939	non	cue	3
105	ropa	179	Span	0	329	535	535	256	2.5172	2.72835	2.72835	2.40824	non	cue	3
105	cena	30	Span	0	341	341	341	240	2.53275	2.53275	2.53275	2.38021	non	cue	3
105	guiso	86	Span	0	341	341	341		2.53275	2.53275	2.53275		non	cue	3
106	boss	21	Eng	0	114	114	114	156	2.0569	2.0569	2.0569	2.19312	non	cue	3
106	warehouse	234	Eng	0	133	278	278		2.12385	2.44404	2.44404		non	cue	3
106	socks	194	Eng	0	155	155	155		2.19033	2.19033	2.19033		non	cue	3
106	skates	193	Eng	0	163	163	163	146	2.21219	2.21219	2.21219	2.16435	non	cue	3
106	stars	199	Eng	0	172	172	172	145	2.23553	2.23553	2.23553	2.16137	non	cue	3
106	razors	169	Eng	0	172	337	337		2.23553	2.52763	2.52763		non	cue	3
106	sale	182	Eng	0	191	191	393	175	2.28103	2.28103	2.59439	2.24304	non	cue	3
106	ticket	214	Eng	0	194	194	194		2.2878	2.2878	2.2878		non	cue	3
106	ankle	8	Eng	0	213	213	213		2.32838	2.32838	2.32838		non	cue	3
106	sprinklers	197	Eng	0	214	451	451		2.33041	2.65418	2.65418		non	cue	3
106	dessert	55	Eng	0	219	219	219		2.34044	2.34044	2.34044		non	cue	3
106	fish	75	Eng	0	232	232	232	217	2.36549	2.36549	2.36549	2.33646	non	cue	3
106	clothesline	38	Eng	0	252	252	603		2.4014	2.4014	2.78032		non	cue	3
106	sailboat	181	Eng	0	261	261	261		2.41664	2.41664	2.41664		non	cue	3
106	job	104	Eng	0	310	310	310		2.49136	2.49136	2.49136		non	cue	3
106	wool	239	Eng	0	351	351	351	406	2.54531	2.54531	2.54531	2.60853	non	cue	3
106	centuries	31	Eng	0	373	373	373	166	2.57171	2.57171	2.57171	2.22011	non	cue	3
106	road	176	Eng	0	409	409	409	214	2.61172	2.61172	2.61172	2.33041	non	cue	3
106	ducks	60	Eng	1									non	cue	3
106	rug	180	Eng	1									non	cue	3
106	juguetes	107	Span	0	140	703	1150		2.14613	2.84696	3.0607		non	cue	3
106	tempestad	211	Span	0	147	147	147		2.16732	2.16732	2.16732		non	cue	3
106	siembras	190	Span	0	149	613	613		2.17319	2.78746	2.78746		non	cue	3
106	nueces	131	Span	0	151	151	151		2.17898	2.17898	2.17898		non	cue	3
106	viaje	229	Span	0	154	348	348		2.18752	2.54158	2.54158		non	cue	3
106	lucha	114	Span	0	161	161	161		2.20683	2.20683	2.20683		non	cue	3
106	impresora	99	Span	0	172	326	326		2.23553	2.51322	2.51322		non	cue	3
106	siesta	191	Span	0	191	191	191	161	2.28103	2.28103	2.28103	2.20683	non	cue	3
106	puerta	162	Span	0	196	319	319		2.29226	2.50379	2.50379		non	cue	3
106	paisaje	136	Span	0	197	197	197		2.29447	2.29447	2.29447		non	cue	3
106	congelador	45	Span	0	203	414	414	106	2.3075	2.617	2.617	2.02531	non	cue	3
106	muelle	126	Span	0	242	406	406	127	2.38382	2.60853	2.60853	2.1038	non	cue	3
106	bolsillo	19	Span	0	244	244	244	181	2.38739	2.38739	2.38739	2.25768	non	cue	3
106	tienda	215	Span	0	251	251	251		2.39967	2.39967	2.39967		non	cue	3
106	revista	174	Span	0	253	1258	1258		2.40312	3.09968	3.09968		non	cue	3
106	primavera	158	Span	0	282	282	282	235	2.45025	2.45025	2.45025	2.37107	non	cue	3
106	cuentos	50	Span	0	312	312	312		2.49415	2.49415	2.49415		non	cue	3
106	lavadero	112	Span	0	327	327	764		2.51455	2.51455	2.88309		non	cue	3
106	hogar	93	Span	0	372	957	957		2.57054	2.98091	2.98091		non	cue	3
106	gradas	83	Span	0	424	619	619	214	2.62737	2.79169	2.79169	2.33041	non	cue	3
107	windows	237	Eng	0	112	112	1003		2.04922	2.04922	3.0013		non	cue	3
107	roof	178	Eng	0	138	138	138		2.13988	2.13988	2.13988		non	cue	3
107	tailor	208	Eng	0	154	154	623	214	2.18752	2.18752	2.79449	2.33041	non	cue	3
107	death	52	Eng	0	193	193	193		2.28556	2.28556	2.28556		non	cue	3
107	quilt	163	Eng	0	208	208	1276	232	2.31806	2.31806	3.10585	2.36549	non	cue	3
107	raincoat	167	Eng	0	216	216	216		2.33445	2.33445	2.33445		non	cue	3
107	blister	16	Eng	0	217	217	1338		2.33646	2.33646	3.12646		non	cue	3
107	easel	61	Eng	0	219	219	767		2.34044	2.34044	2.8848		non	cue	3
107	ants	9	Eng	0	220	594	594		2.34242	2.77379	2.77379		non	cue	3
107	moon	124	Eng	0	235	235	235		2.37107	2.37107	2.37107		non	cue	3
107	beggar	14	Eng	0	253	579	793	346	2.40312	2.76268	2.89927	2.53908	non	cue	3
107	relief	171	Eng	0	283	283	283	201	2.45179	2.45179	2.45179	2.3032	non	cue	3
107	teeth	210	Eng	0	301	301	460	252	2.47857	2.47857	2.66276	2.4014	non	cue	3
107	farmer	70	Eng	0	349	349	547	239	2.54283	2.54283	2.73799	2.3784	non	cue	3
107	gold	82	Eng	0	372	372	372	185	2.57054	2.57054	2.57054	2.26717	non	cue	3
107	iron	102	Eng	0	399	399	399	289	2.60097	2.60097	2.60097	2.4609	non	cue	3
107	horse	97	Eng	1									non	cue	3
107	lanterns	111	Eng	1									non	cue	3
107	pools	152	Eng	1									non	cue	3
107	strength	203	Eng	1									non	cue	3
107	velero	226	Span	0	155	155	155		2.19033	2.19033	2.19033		non	cue	3
107	tendedero	213	Span	0	171	171	171		2.233	2.233	2.233		non	cue	3
107	patines	140	Span	0	209	432	432		2.32015	2.63548	2.63548		non	cue	3
107	venta	227	Span	0	210	210	1435		2.32222	2.32222	3.15685		non	cue	3
107	siglos	192	Span	0	247	247	247		2.3927	2.3927	2.3927		non	cue	3
107	alfombra	5	Span	0	251	1096	1096		2.39967	3.03981	3.03981		non	cue	3
107	jefe	103	Span	0	261	261	261		2.41664	2.41664	2.41664		non	cue	3
107	calcetines	27	Span	0	287	287	1293	152	2.45788	2.45788	3.1116	2.18184	non	cue	3
107	carretera	29	Span	0	288	288	288		2.45939	2.45939	2.45939		non	cue	3
107	bodega	17	Span	0	371	371	371		2.56937	2.56937	2.56937		non	cue	3
107	trabajo	220	Span	0	382	507	507		2.58206	2.70501	2.70501		non	cue	3
107	patos	141	Span	0	436	436	436		2.63949	2.63949	2.63949		non	cue	3
107	afeitadoras	1	Span	0	541	541	541	135	2.7332	2.7332	2.7332	2.13033	non	cue	3
107	estrellas	69	Span	0	583	583	583	261	2.76567	2.76567	2.76567	2.41664	non	cue	3
107	boleto	18	Span	1									non	cue	3
107	lana	109	Span	1									non	cue	3
107	peces	143	Span	1									non	cue	3
107	postre	154	Span	1									non	cue	3
107	rociadores	177	Span	1									non	cue	3
107	tobillo	216	Span	1									non	cue	3
108	daughter	51	Eng	0	119	119	119		2.07555	2.07555	2.07555		non	cue	3
108	tenant	212	Eng	0	123	123	123		2.08991	2.08991	2.08991		non	cue	3
108	stairs	198	Eng	0	157	157	157		2.1959	2.1959	2.1959		non	cue	3
108	turkey	223	Eng	0	182	182	182		2.26007	2.26007	2.26007		non	cue	3
108	county	47	Eng	0	187	187	187		2.27184	2.27184	2.27184		non	cue	3
108	fries	78	Eng	0	238	238	238		2.37658	2.37658	2.37658		non	cue	3
108	rash	168	Eng	0	240	240	240		2.38021	2.38021	2.38021		non	cue	3
108	wall	232	Eng	0	253	253	253		2.40312	2.40312	2.40312		non	cue	3
108	walk	231	Eng	0	271	271	271	206	2.43297	2.43297	2.43297	2.31387	non	cue	3
108	clothes	37	Eng	0	281	281	281		2.44871	2.44871	2.44871		non	cue	3
108	hailstorm	87	Eng	0	283	283	283		2.45179	2.45179	2.45179		non	cue	3
108	stew	200	Eng	0	287	287	287	159	2.45788	2.45788	2.45788	2.2014	non	cue	3
108	plums	149	Eng	0	303	303	303		2.48144	2.48144	2.48144		non	cue	3
108	cold	42	Eng	0	306	306	446	210	2.48572	2.48572	2.64933	2.32222	non	cue	3
108	meal	118	Eng	0	374	374	374		2.57287	2.57287	2.57287		non	cue	3
108	pride	157	Eng	0	385	385	385		2.58546	2.58546	2.58546		non	cue	3
108	doves	58	Eng	1									non	cue	3
108	hallway	88	Eng	1									non	cue	3
108	head	89	Eng	1									non	cue	3
108	players	148	Eng	1									non	cue	3
108	caballo	25	Span	0	114	114	114	215	2.0569	2.0569	2.0569	2.33244	non	cue	3
108	faroles	71	Span	0	163	356	356		2.21219	2.55145	2.55145		non	cue	3
108	hormigas	96	Span	0	166	504	504	289	2.22011	2.70243	2.70243	2.4609	non	cue	3
108	sastre	184	Span	0	169	169	703	617	2.22789	2.22789	2.84696	2.79029	non	cue	3
108	muerte	127	Span	0	171	171	171		2.233	2.233	2.233		non	cue	3
108	alivio	6	Span	0	173	173	173		2.23805	2.23805	2.23805		non	cue	3
108	techo	209	Span	0	199	199	199		2.29885	2.29885	2.29885		non	cue	3
108	ventanas	228	Span	0	225	385	523		2.35218	2.58546	2.7185		non	cue	3
108	granjero	85	Span	0	242	439	1480	115	2.38382	2.64246	3.17026	2.0607	non	cue	3
108	piscinas	145	Span	0	255	456	456	172	2.40654	2.65896	2.65896	2.23553	non	cue	3
108	plancha	147	Span	0	266	266	266		2.42488	2.42488	2.42488		non	cue	3
108	ampolla	7	Span	0	269	526	526		2.42975	2.72099	2.72099		non	cue	3
108	fuerza	79	Span	0	274	396	396		2.43775	2.5977	2.5977		non	cue	3
108	oro	135	Span	0	312	312	312		2.49415	2.49415	2.49415		non	cue	3
108	gabardina	80	Span	0	337	337	337		2.52763	2.52763	2.52763		non	cue	3
108	dientes	56	Span	0	368	368	559	212	2.56585	2.56585	2.74741	2.32634	non	cue	3
108	caballete	24	Span	0	369	369	680		2.56703	2.56703	2.83251		non	cue	3
108	mendigo	120	Span	0	496	665	1535	188	2.69548	2.82282	3.18611	2.27416	non	cue	3
108	colcha	41	Span	1									non	cue	3
108	luna	116	Span	1									non	cue	3
109	storm	202	Eng	0	156	338	338		2.19312	2.52892	2.52892		non	cue	3
109	pocket	150	Eng	0	178	425	425	315	2.25042	2.62839	2.62839	2.49831	non	cue	3
109	trip	222	Eng	0	180	180	614	160	2.25527	2.25527	2.78817	2.20412	non	cue	3
109	washroom	235	Eng	0	186	299	299	193	2.26951	2.47567	2.47567	2.28556	non	cue	3
109	fight	73	Eng	0	199	199	199		2.29885	2.29885	2.29885		non	cue	3
109	shop	189	Eng	0	232	232	232		2.36549	2.36549	2.36549		non	cue	3
109	stories	201	Eng	0	321	599	599		2.50651	2.77743	2.77743		non	cue	3
109	printer	159	Eng	0	324	324	324		2.51055	2.51055	2.51055		non	cue	3
109	nap	129	Eng	0	503	503	503		2.70157	2.70157	2.70157		non	cue	3
109	bleachers	15	Eng	1									non	cue	3
109	crops	49	Eng	1									non	cue	3
109	door	57	Eng	1									non	cue	3
109	freezer	77	Eng	1									non	cue	3
109	home	94	Eng	1									non	cue	3
109	journal	105	Eng	1									non	cue	3
109	landscape	110	Eng	1									non	cue	3
109	pier	144	Eng	1									non	cue	3
109	spring	196	Eng	1									non	cue	3
109	toys	219	Eng	1									non	cue	3
109	walnuts	233	Eng	1									non	cue	3
109	palomas	137	Span	0	159	1032	1032	112	2.2014	3.01368	3.01368	2.04922	non	cue	3
109	ropa	179	Span	0	201	201	201		2.3032	2.3032	2.3032		non	cue	3
109	resfriado	172	Span	0	216	216	216		2.33445	2.33445	2.33445		non	cue	3
109	condado	44	Span	0	278	872	872	600	2.44404	2.94052	2.94052	2.77815	non	cue	3
109	escaleras	63	Span	0	404	404	404		2.60638	2.60638	2.60638		non	cue	3
109	granizada	84	Span	0	507	1204	1204		2.70501	3.08063	3.08063		non	cue	3
109	ciruelas	35	Span	0	586	902	902		2.7679	2.95521	2.95521		non	cue	3
109	inquilino	100	Span	0	800	1252	1252		2.90309	3.0976	3.0976		non	cue	3
109	cabeza	26	Span	1									non	cue	3
109	caminata	28	Span	1									non	cue	3
109	cena	30	Span	1									non	cue	3
109	guiso	86	Span	1									non	cue	3
109	hija	91	Span	1									non	cue	3
109	jugadores	106	Span	1									non	cue	3
109	muro	128	Span	1									non	cue	3
109	orgullo	134	Span	1									non	cue	3
109	papitas	138	Span	1									non	cue	3
109	pasillo	139	Span	1									non	cue	3
109	pavo	142	Span	1									non	cue	3
109	sarpullido	183	Span	1									non	cue	3
110	job	104	Eng	0	114	114	114	201	2.0569	2.0569	2.0569	2.3032	non	cue	3
110	boss	21	Eng	0	146	146	146		2.16435	2.16435	2.16435		non	cue	3
110	warehouse	234	Eng	0	146	482	482		2.16435	2.68305	2.68305		non	cue	3
110	ducks	60	Eng	0	167	167	167		2.22272	2.22272	2.22272		non	cue	3
110	dessert	55	Eng	0	174	174	174		2.24055	2.24055	2.24055		non	cue	3
110	ankle	8	Eng	0	176	176	176	141	2.24551	2.24551	2.24551	2.14922	non	cue	3
110	road	176	Eng	0	204	204	204		2.30963	2.30963	2.30963		non	cue	3
110	socks	194	Eng	0	206	206	206	245	2.31387	2.31387	2.31387	2.38917	non	cue	3
110	ticket	214	Eng	0	207	207	207		2.31597	2.31597	2.31597		non	cue	3
110	sale	182	Eng	0	219	219	443	155	2.34044	2.34044	2.6464	2.19033	non	cue	3
110	rug	180	Eng	0	227	227	227		2.35603	2.35603	2.35603		non	cue	3
110	sprinklers	197	Eng	0	235	383	383		2.37107	2.5832	2.5832		non	cue	3
110	razors	169	Eng	0	241	241	241		2.38202	2.38202	2.38202		non	cue	3
110	wool	239	Eng	0	242	242	242		2.38382	2.38382	2.38382		non	cue	3
110	sailboat	181	Eng	0	267	374	374	258	2.42651	2.57287	2.57287	2.41162	non	cue	3
110	fish	75	Eng	0	280	507	507	207	2.44716	2.70501	2.70501	2.31597	non	cue	3
110	centuries	31	Eng	0	307	307	307		2.48714	2.48714	2.48714		non	cue	3
110	clothesline	38	Eng	0	342	610	811	205	2.53403	2.78533	2.90902	2.31175	non	cue	3
110	skates	193	Eng	1									non	cue	3
110	stars	199	Eng	1									non	cue	3
110	tienda	215	Span	0	104	104	104	185	2.01703	2.01703	2.01703	2.26717	non	cue	3
110	nueces	131	Span	0	120	255	255	165	2.07918	2.40654	2.40654	2.21748	non	cue	3
110	bolsillo	19	Span	0	128	128	268	256	2.10721	2.10721	2.42813	2.40824	non	cue	3
110	puerta	162	Span	0	157	157	157		2.1959	2.1959	2.1959		non	cue	3
110	paisaje	136	Span	0	164	164	164		2.21484	2.21484	2.21484		non	cue	3
110	viaje	229	Span	0	165	330	330		2.21748	2.51851	2.51851		non	cue	3
110	revista	174	Span	0	170	170	170		2.23045	2.23045	2.23045		non	cue	3
110	siesta	191	Span	0	181	181	324	115	2.25768	2.25768	2.51055	2.0607	non	cue	3
110	lavadero	112	Span	0	183	183	337		2.26245	2.26245	2.52763		non	cue	3
110	congelador	45	Span	0	197	376	376	201	2.29447	2.57519	2.57519	2.3032	non	cue	3
110	impresora	99	Span	0	235	235	235		2.37107	2.37107	2.37107		non	cue	3
110	lucha	114	Span	0	236	236	529	222	2.37291	2.37291	2.72346	2.34635	non	cue	3
110	tempestad	211	Span	0	248	411	1291	190	2.39445	2.61384	3.11093	2.27875	non	cue	3
110	juguetes	107	Span	0	250	250	250	269	2.39794	2.39794	2.39794	2.42975	non	cue	3
110	primavera	158	Span	0	261	261	701		2.41664	2.41664	2.84572		non	cue	3
110	hogar	93	Span	0	383	383	383	219	2.5832	2.5832	2.5832	2.34044	non	cue	3
110	muelle	126	Span	0	388	388	598	289	2.58883	2.58883	2.7767	2.4609	non	cue	3
110	siembras	190	Span	0	393	393	393	299	2.59439	2.59439	2.59439	2.47567	non	cue	3
110	gradas	83	Span	0	401	401	1036		2.60314	2.60314	3.01536		non	cue	3
110	cuentos	50	Span	1									non	cue	3
111	easel	61	Eng	0	134	134	454	188	2.1271	2.1271	2.65706	2.27416	non	cue	3
111	ants	9	Eng	0	135	293	293		2.13033	2.46687	2.46687		non	cue	3
111	strength	203	Eng	0	138	250	250		2.13988	2.39794	2.39794		non	cue	3
111	relief	171	Eng	0	143	143	143		2.15534	2.15534	2.15534		non	cue	3
111	blister	16	Eng	0	155	155	468	307	2.19033	2.19033	2.67025	2.48714	non	cue	3
111	tailor	208	Eng	0	171	337	337		2.233	2.52763	2.52763		non	cue	3
111	windows	237	Eng	0	174	174	278		2.24055	2.24055	2.44404		non	cue	3
111	quilt	163	Eng	0	178	288	493	161	2.25042	2.45939	2.69285	2.20683	non	cue	3
111	horse	97	Eng	0	200	200	200	284	2.30103	2.30103	2.30103	2.45332	non	cue	3
111	teeth	210	Eng	0	203	203	203		2.3075	2.3075	2.3075		non	cue	3
111	raincoat	167	Eng	0	211	211	211		2.32428	2.32428	2.32428		non	cue	3
111	iron	102	Eng	0	258	258	258		2.41162	2.41162	2.41162		non	cue	3
111	beggar	14	Eng	0	276	276	472	187	2.44091	2.44091	2.67394	2.27184	non	cue	3
111	lanterns	111	Eng	0	285	512	512		2.45484	2.70927	2.70927		non	cue	3
111	gold	82	Eng	0	389	389	389	101	2.58995	2.58995	2.58995	2.00432	non	cue	3
111	farmer	70	Eng	0	516	516	516	130	2.71265	2.71265	2.71265	2.11394	non	cue	3
111	death	52	Eng	1									non	cue	3
111	moon	124	Eng	1									non	cue	3
111	pools	152	Eng	1									non	cue	3
111	roof	178	Eng	1									non	cue	3
111	boleto	18	Span	0	116	398	398		2.06446	2.59988	2.59988		non	cue	3
111	tobillo	216	Span	0	124	256	256		2.09342	2.40824	2.40824		non	cue	3
111	trabajo	220	Span	0	129	129	129		2.11059	2.11059	2.11059		non	cue	3
111	peces	143	Span	0	139	139	690	139	2.14301	2.14301	2.83885	2.14301	non	cue	3
111	venta	227	Span	0	141	141	461	175	2.14922	2.14922	2.6637	2.24304	non	cue	3
111	patos	141	Span	0	154	154	154	189	2.18752	2.18752	2.18752	2.27646	non	cue	3
111	jefe	103	Span	0	157	157	157		2.1959	2.1959	2.1959		non	cue	3
111	carretera	29	Span	0	163	280	280		2.21219	2.44716	2.44716		non	cue	3
111	postre	154	Span	0	214	214	214		2.33041	2.33041	2.33041		non	cue	3
111	estrellas	69	Span	0	222	222	337	231	2.34635	2.34635	2.52763	2.36361	non	cue	3
111	afeitadoras	1	Span	0	239	239	787		2.3784	2.3784	2.89597		non	cue	3
111	alfombra	5	Span	0	241	241	241	107	2.38202	2.38202	2.38202	2.02938	non	cue	3
111	bodega	17	Span	0	242	242	242		2.38382	2.38382	2.38382		non	cue	3
111	tendedero	213	Span	0	249	701	701		2.3962	2.84572	2.84572		non	cue	3
111	lana	109	Span	0	258	258	258	175	2.41162	2.41162	2.41162	2.24304	non	cue	3
111	rociadores	177	Span	0	265	2380	2380		2.42325	3.37658	3.37658		non	cue	3
111	patines	140	Span	0	284	284	284	190	2.45332	2.45332	2.45332	2.27875	non	cue	3
111	siglos	192	Span	0	295	295	295	371	2.46982	2.46982	2.46982	2.56937	non	cue	3
111	calcetines	27	Span	0	341	341	341		2.53275	2.53275	2.53275		non	cue	3
111	velero	226	Span	0	540	540	2065	172	2.73239	2.73239	3.31492	2.23553	non	cue	3
112	pride	157	Eng	0	104	104	104		2.01703	2.01703	2.01703		non	cue	3
112	walk	231	Eng	0	131	131	438		2.11727	2.11727	2.64147		non	cue	3
112	hallway	88	Eng	0	154	154	334		2.18752	2.18752	2.52375		non	cue	3
112	meal	118	Eng	0	160	160	160	190	2.20412	2.20412	2.20412	2.27875	non	cue	3
112	cold	42	Eng	0	160	160	400		2.20412	2.20412	2.60206		non	cue	3
112	clothes	37	Eng	0	170	170	363		2.23045	2.23045	2.55991		non	cue	3
112	doves	58	Eng	0	176	371	525		2.24551	2.56937	2.72016		non	cue	3
112	county	47	Eng	0	210	210	589		2.32222	2.32222	2.77012		non	cue	3
112	players	148	Eng	0	215	215	407	150	2.33244	2.33244	2.60959	2.17609	non	cue	3
112	head	89	Eng	0	223	223	223		2.3483	2.3483	2.3483		non	cue	3
112	plums	149	Eng	0	226	226	226		2.35411	2.35411	2.35411		non	cue	3
112	rash	168	Eng	0	245	245	245		2.38917	2.38917	2.38917		non	cue	3
112	fries	78	Eng	0	247	247	247		2.3927	2.3927	2.3927		non	cue	3
112	wall	232	Eng	0	282	282	282		2.45025	2.45025	2.45025		non	cue	3
112	daughter	51	Eng	0	299	299	299	237	2.47567	2.47567	2.47567	2.37475	non	cue	3
112	stew	200	Eng	0	322	322	720		2.50786	2.50786	2.85733		non	cue	3
112	hailstorm	87	Eng	0	427	427	427	294	2.63043	2.63043	2.63043	2.46835	non	cue	3
112	stairs	198	Eng	1									non	cue	3
112	tenant	212	Eng	1									non	cue	3
112	turkey	223	Eng	1									non	cue	3
112	fuerza	79	Span	0	112	112	112		2.04922	2.04922	2.04922		non	cue	3
112	sastre	184	Span	0	128	128	295		2.10721	2.10721	2.46982		non	cue	3
112	hormigas	96	Span	0	136	660	660		2.13354	2.81954	2.81954		non	cue	3
112	ampolla	7	Span	0	162	525	525	246	2.20952	2.72016	2.72016	2.39094	non	cue	3
112	ventanas	228	Span	0	166	166	166		2.22011	2.22011	2.22011		non	cue	3
112	plancha	147	Span	0	185	185	185	187	2.26717	2.26717	2.26717	2.27184	non	cue	3
112	luna	116	Span	0	187	187	382		2.27184	2.27184	2.58206		non	cue	3
112	piscinas	145	Span	0	191	191	191		2.28103	2.28103	2.28103		non	cue	3
112	granjero	85	Span	0	213	213	1154		2.32838	2.32838	3.06221		non	cue	3
112	oro	135	Span	0	247	609	609		2.3927	2.78462	2.78462		non	cue	3
112	caballo	25	Span	0	272	272	272		2.43457	2.43457	2.43457		non	cue	3
112	muerte	127	Span	0	286	286	286		2.45637	2.45637	2.45637		non	cue	3
112	dientes	56	Span	0	348	348	348		2.54158	2.54158	2.54158		non	cue	3
112	mendigo	120	Span	0	605	605	1892	381	2.78176	2.78176	3.27692	2.58092	non	cue	3
112	caballete	24	Span	0	662	1633	1633	378	2.82086	3.21299	3.21299	2.57749	non	cue	3
112	alivio	6	Span	0	673	673	673		2.82802	2.82802	2.82802		non	cue	3
112	gabardina	80	Span	0	691	691	1249		2.83948	2.83948	3.09656		non	cue	3
112	faroles	71	Span	0	897	2050	2050		2.95279	3.31175	3.31175		non	cue	3
112	colcha	41	Span	1									non	cue	3
112	techo	209	Span	1									non	cue	3
113	journal	105	Eng	0	126	126	126	193	2.10037	2.10037	2.10037	2.28556	non	cue	3
113	pier	144	Eng	0	137	137	137		2.13672	2.13672	2.13672		non	cue	3
113	storm	202	Eng	0	142	142	142		2.15229	2.15229	2.15229		non	cue	3
113	pocket	150	Eng	0	149	149	149	168	2.17319	2.17319	2.17319	2.22531	non	cue	3
113	stories	201	Eng	0	151	151	151	183	2.17898	2.17898	2.17898	2.26245	non	cue	3
113	bleachers	15	Eng	0	153	444	444		2.18469	2.64738	2.64738		non	cue	3
113	washroom	235	Eng	0	166	166	552	174	2.22011	2.22011	2.74194	2.24055	non	cue	3
113	fight	73	Eng	0	170	170	170	170	2.23045	2.23045	2.23045	2.23045	non	cue	3
113	landscape	110	Eng	0	170	303	303	155	2.23045	2.48144	2.48144	2.19033	non	cue	3
113	crops	49	Eng	0	173	173	173	153	2.23805	2.23805	2.23805	2.18469	non	cue	3
113	printer	159	Eng	0	182	182	182	212	2.26007	2.26007	2.26007	2.32634	non	cue	3
113	shop	189	Eng	0	184	184	184		2.26482	2.26482	2.26482		non	cue	3
113	nap	129	Eng	0	195	313	313		2.29003	2.49554	2.49554		non	cue	3
113	freezer	77	Eng	0	206	206	206		2.31387	2.31387	2.31387		non	cue	3
113	toys	219	Eng	0	217	361	361		2.33646	2.55751	2.55751		non	cue	3
113	door	57	Eng	1									non	cue	3
113	home	94	Eng	1									non	cue	3
113	spring	196	Eng	1									non	cue	3
113	trip	222	Eng	1									non	cue	3
113	walnuts	233	Eng	1									non	cue	3
113	pavo	142	Span	0	138	138	138		2.13988	2.13988	2.13988		non	cue	3
113	hija	91	Span	0	147	147	147		2.16732	2.16732	2.16732		non	cue	3
113	papitas	138	Span	0	154	448	609	207	2.18752	2.65128	2.78462	2.31597	non	cue	3
113	muro	128	Span	0	157	157	897		2.1959	2.1959	2.95279		non	cue	3
113	cena	30	Span	0	164	164	339	149	2.21484	2.21484	2.5302	2.17319	non	cue	3
113	palomas	137	Span	0	173	582	1896	161	2.23805	2.76492	3.27784	2.20683	non	cue	3
113	cabeza	26	Span	0	182	182	182	135	2.26007	2.26007	2.26007	2.13033	non	cue	3
113	ropa	179	Span	0	184	184	384	201	2.26482	2.26482	2.58433	2.3032	non	cue	3
113	jugadores	106	Span	0	202	202	202		2.30535	2.30535	2.30535		non	cue	3
113	sarpullido	183	Span	0	213	372	372		2.32838	2.57054	2.57054		non	cue	3
113	granizada	84	Span	0	236	356	356		2.37291	2.55145	2.55145		non	cue	3
113	resfriado	172	Span	0	239	378	378	314	2.3784	2.57749	2.57749	2.49693	non	cue	3
113	caminata	28	Span	0	246	396	396		2.39094	2.5977	2.5977		non	cue	3
113	ciruelas	35	Span	0	254	668	1309	176	2.40483	2.82478	3.11694	2.24551	non	cue	3
113	guiso	86	Span	0	259	259	259		2.4133	2.4133	2.4133		non	cue	3
113	condado	44	Span	0	267	381	702	160	2.42651	2.58092	2.84634	2.20412	non	cue	3
113	escaleras	63	Span	1									non	cue	3
113	inquilino	100	Span	1									non	cue	3
113	orgullo	134	Span	1									non	cue	3
113	pasillo	139	Span	1									non	cue	3
114	ankle	8	Eng	1									non	cue	3
114	boss	21	Eng	1									non	cue	3
114	centuries	31	Eng	1									non	cue	3
114	clothesline	38	Eng	1									non	cue	3
114	dessert	55	Eng	1									non	cue	3
114	ducks	60	Eng	1									non	cue	3
114	fish	75	Eng	1									non	cue	3
114	job	104	Eng	1									non	cue	3
114	razors	169	Eng	1									non	cue	3
114	road	176	Eng	1									non	cue	3
114	rug	180	Eng	1									non	cue	3
114	sailboat	181	Eng	1									non	cue	3
114	sale	182	Eng	1									non	cue	3
114	skates	193	Eng	1									non	cue	3
114	socks	194	Eng	1									non	cue	3
114	sprinklers	197	Eng	1									non	cue	3
114	stars	199	Eng	1									non	cue	3
114	ticket	214	Eng	1									non	cue	3
114	warehouse	234	Eng	1									non	cue	3
114	wool	239	Eng	1									non	cue	3
114	nueces	131	Span	0	135	135	135		2.13033	2.13033	2.13033		non	cue	3
114	bolsillo	19	Span	1									non	cue	3
114	congelador	45	Span	1									non	cue	3
114	cuentos	50	Span	1									non	cue	3
114	gradas	83	Span	1									non	cue	3
114	hogar	93	Span	1									non	cue	3
114	impresora	99	Span	1									non	cue	3
114	juguetes	107	Span	1									non	cue	3
114	lavadero	112	Span	1									non	cue	3
114	lucha	114	Span	1									non	cue	3
114	muelle	126	Span	1									non	cue	3
114	paisaje	136	Span	1									non	cue	3
114	primavera	158	Span	1									non	cue	3
114	puerta	162	Span	1									non	cue	3
114	revista	174	Span	1									non	cue	3
114	siembras	190	Span	1									non	cue	3
114	siesta	191	Span	1									non	cue	3
114	tempestad	211	Span	1									non	cue	3
114	tienda	215	Span	1									non	cue	3
114	viaje	229	Span	1									non	cue	3
115	strength	203	Eng	0	114	226	451	152	2.0569	2.35411	2.65418	2.18184	non	cue	3
115	windows	237	Eng	0	137	302	437		2.13672	2.48001	2.64048		non	cue	3
115	moon	124	Eng	0	156	156	156		2.19312	2.19312	2.19312		non	cue	3
115	ants	9	Eng	0	163	312	312		2.21219	2.49415	2.49415		non	cue	3
115	pools	152	Eng	0	188	188	188		2.27416	2.27416	2.27416		non	cue	3
115	easel	61	Eng	0	192	192	192		2.2833	2.2833	2.2833		non	cue	3
115	blister	16	Eng	0	197	197	197		2.29447	2.29447	2.29447		non	cue	3
115	relief	171	Eng	0	201	201	319		2.3032	2.3032	2.50379		non	cue	3
115	farmer	70	Eng	0	209	209	540		2.32015	2.32015	2.73239		non	cue	3
115	death	52	Eng	0	217	217	606		2.33646	2.33646	2.78247		non	cue	3
115	beggar	14	Eng	0	220	220	220	207	2.34242	2.34242	2.34242	2.31597	non	cue	3
115	iron	102	Eng	0	222	222	222	187	2.34635	2.34635	2.34635	2.27184	non	cue	3
115	gold	82	Eng	0	222	222	486	155	2.34635	2.34635	2.68664	2.19033	non	cue	3
115	tailor	208	Eng	0	235	235	235		2.37107	2.37107	2.37107		non	cue	3
115	teeth	210	Eng	0	236	236	236		2.37291	2.37291	2.37291		non	cue	3
115	horse	97	Eng	0	249	249	249	197	2.3962	2.3962	2.3962	2.29447	non	cue	3
115	lanterns	111	Eng	0	264	264	264		2.4216	2.4216	2.4216		non	cue	3
115	raincoat	167	Eng	0	294	294	294		2.46835	2.46835	2.46835		non	cue	3
115	quilt	163	Eng	0	461	461	461	305	2.6637	2.6637	2.6637	2.4843	non	cue	3
115	roof	178	Eng	1									non	cue	3
115	alfombra	5	Span	0	120	627	627	190	2.07918	2.79727	2.79727	2.27875	non	cue	3
115	rociadores	177	Span	0	182	531	531	218	2.26007	2.72509	2.72509	2.33846	non	cue	3
115	carretera	29	Span	0	187	444	444		2.27184	2.64738	2.64738		non	cue	3
115	peces	143	Span	0	216	216	338	173	2.33445	2.33445	2.52892	2.23805	non	cue	3
115	lana	109	Span	0	217	217	217	112	2.33646	2.33646	2.33646	2.04922	non	cue	3
115	patos	141	Span	0	220	220	220	163	2.34242	2.34242	2.34242	2.21219	non	cue	3
115	bodega	17	Span	0	225	225	380	485	2.35218	2.35218	2.57978	2.68574	non	cue	3
115	siglos	192	Span	0	238	238	238	300	2.37658	2.37658	2.37658	2.47712	non	cue	3
115	boleto	18	Span	0	240	431	431	201	2.38021	2.63448	2.63448	2.3032	non	cue	3
115	venta	227	Span	0	274	274	274	198	2.43775	2.43775	2.43775	2.29667	non	cue	3
115	trabajo	220	Span	0	275	275	275		2.43933	2.43933	2.43933		non	cue	3
115	calcetines	27	Span	0	276	527	527		2.44091	2.72181	2.72181		non	cue	3
115	velero	226	Span	0	279	279	279	198	2.4456	2.4456	2.4456	2.29667	non	cue	3
115	jefe	103	Span	0	297	297	472		2.47276	2.47276	2.67394		non	cue	3
115	postre	154	Span	0	305	305	305	207	2.4843	2.4843	2.4843	2.31597	non	cue	3
115	tobillo	216	Span	0	312	511	511		2.49415	2.70842	2.70842		non	cue	3
115	tendedero	213	Span	0	313	313	313		2.49554	2.49554	2.49554		non	cue	3
115	patines	140	Span	0	342	342	342	180	2.53403	2.53403	2.53403	2.25527	non	cue	3
115	afeitadoras	1	Span	0	360	502	685		2.5563	2.7007	2.83569		non	cue	3
115	estrellas	69	Span	0	467	609	854	163	2.66932	2.78462	2.93146	2.21219	non	cue	3
116	stairs	198	Eng	0	124	124	124		2.09342	2.09342	2.09342		non	cue	3
116	hallway	88	Eng	0	138	295	295		2.13988	2.46982	2.46982		non	cue	3
116	county	47	Eng	0	161	334	334		2.20683	2.52375	2.52375		non	cue	3
116	rash	168	Eng	0	185	185	185		2.26717	2.26717	2.26717		non	cue	3
116	clothes	37	Eng	0	192	192	192		2.2833	2.2833	2.2833		non	cue	3
116	players	148	Eng	0	197	197	435	391	2.29447	2.29447	2.63849	2.59218	non	cue	3
116	wall	232	Eng	0	227	227	227	155	2.35603	2.35603	2.35603	2.19033	non	cue	3
116	doves	58	Eng	0	229	229	764		2.35984	2.35984	2.88309		non	cue	3
116	turkey	223	Eng	0	240	240	618		2.38021	2.38021	2.79099		non	cue	3
116	meal	118	Eng	0	243	243	243	121	2.38561	2.38561	2.38561	2.08279	non	cue	3
116	tenant	212	Eng	0	248	663	663	307	2.39445	2.82151	2.82151	2.48714	non	cue	3
116	head	89	Eng	0	255	961	961		2.40654	2.98272	2.98272		non	cue	3
116	stew	200	Eng	0	260	746	746	144	2.41497	2.87274	2.87274	2.15836	non	cue	3
116	plums	149	Eng	0	279	279	715		2.4456	2.4456	2.85431		non	cue	3
116	hailstorm	87	Eng	0	309	514	514	213	2.48996	2.71096	2.71096	2.32838	non	cue	3
116	fries	78	Eng	0	310	310	310		2.49136	2.49136	2.49136		non	cue	3
116	pride	157	Eng	0	318	318	318		2.50243	2.50243	2.50243		non	cue	3
116	cold	42	Eng	0	324	470	470	255	2.51055	2.6721	2.6721	2.40654	non	cue	3
116	daughter	51	Eng	0	370	370	370	298	2.5682	2.5682	2.5682	2.47422	non	cue	3
116	walk	231	Eng	1									non	cue	3
116	hormigas	96	Span	0	103	394	394	203	2.01284	2.5955	2.5955	2.3075	non	cue	3
116	techo	209	Span	0	109	109	344	435	2.03743	2.03743	2.53656	2.63849	non	cue	3
116	luna	116	Span	0	151	319	319		2.17898	2.50379	2.50379		non	cue	3
116	gabardina	80	Span	0	156	1040	1040	257	2.19312	3.01703	3.01703	2.40993	non	cue	3
116	sastre	184	Span	0	160	372	372		2.20412	2.57054	2.57054		non	cue	3
116	alivio	6	Span	0	163	268	268		2.21219	2.42813	2.42813		non	cue	3
116	muerte	127	Span	0	182	182	182	103	2.26007	2.26007	2.26007	2.01284	non	cue	3
116	caballo	25	Span	0	201	201	327	120	2.3032	2.3032	2.51455	2.07918	non	cue	3
116	faroles	71	Span	0	201	201	509		2.3032	2.3032	2.70672		non	cue	3
116	piscinas	145	Span	0	210	210	210		2.32222	2.32222	2.32222		non	cue	3
116	plancha	147	Span	0	212	355	355		2.32634	2.55023	2.55023		non	cue	3
116	ventanas	228	Span	0	215	215	215		2.33244	2.33244	2.33244		non	cue	3
116	colcha	41	Span	0	220	220	510		2.34242	2.34242	2.70757		non	cue	3
116	mendigo	120	Span	0	230	747	1001	355	2.36173	2.87332	3.00043	2.55023	non	cue	3
116	ampolla	7	Span	0	241	449	449		2.38202	2.65225	2.65225		non	cue	3
116	granjero	85	Span	0	250	479	785	141	2.39794	2.68034	2.89487	2.14922	non	cue	3
116	dientes	56	Span	0	281	281	397		2.44871	2.44871	2.59879		non	cue	3
116	oro	135	Span	0	334	334	334		2.52375	2.52375	2.52375		non	cue	3
116	fuerza	79	Span	0	397	397	397		2.59879	2.59879	2.59879		non	cue	3
116	caballete	24	Span	0	431	947	947	267	2.63448	2.97635	2.97635	2.42651	non	cue	3
117	journal	105	Eng	0	109	109	109	170	2.03743	2.03743	2.03743	2.23045	non	cue	3
117	shop	189	Eng	0	127	127	127	139	2.1038	2.1038	2.1038	2.14301	non	cue	3
117	home	94	Eng	0	139	139	139	138	2.14301	2.14301	2.14301	2.13988	non	cue	3
117	storm	202	Eng	0	146	146	146		2.16435	2.16435	2.16435		non	cue	3
117	landscape	110	Eng	0	153	153	153		2.18469	2.18469	2.18469		non	cue	3
117	trip	222	Eng	0	156	156	156	163	2.19312	2.19312	2.19312	2.21219	non	cue	3
117	walnuts	233	Eng	0	162	299	299		2.20952	2.47567	2.47567		non	cue	3
117	bleachers	15	Eng	0	169	331	331		2.22789	2.51983	2.51983		non	cue	3
117	washroom	235	Eng	0	172	354	354		2.23553	2.549	2.549		non	cue	3
117	nap	129	Eng	0	173	173	173	165	2.23805	2.23805	2.23805	2.21748	non	cue	3
117	pocket	150	Eng	0	188	188	188	165	2.27416	2.27416	2.27416	2.21748	non	cue	3
117	fight	73	Eng	0	202	202	202		2.30535	2.30535	2.30535		non	cue	3
117	freezer	77	Eng	0	217	217	217		2.33646	2.33646	2.33646		non	cue	3
117	spring	196	Eng	0	224	224	224		2.35025	2.35025	2.35025		non	cue	3
117	stories	201	Eng	0	255	255	255		2.40654	2.40654	2.40654		non	cue	3
117	printer	159	Eng	0	261	261	539		2.41664	2.41664	2.73159		non	cue	3
117	pier	144	Eng	0	337	337	337		2.52763	2.52763	2.52763		non	cue	3
117	crops	49	Eng	1									non	cue	3
117	door	57	Eng	1									non	cue	3
117	toys	219	Eng	1									non	cue	3
117	papitas	138	Span	0	118	118	118		2.07188	2.07188	2.07188		non	cue	3
117	sarpullido	183	Span	0	130	130	562		2.11394	2.11394	2.74974		non	cue	3
117	condado	44	Span	0	152	532	532	332	2.18184	2.72591	2.72591	2.52114	non	cue	3
117	muro	128	Span	0	183	418	418	406	2.26245	2.62118	2.62118	2.60853	non	cue	3
117	pavo	142	Span	0	185	185	185		2.26717	2.26717	2.26717		non	cue	3
117	ropa	179	Span	0	191	191	191		2.28103	2.28103	2.28103		non	cue	3
117	guiso	86	Span	0	200	200	200		2.30103	2.30103	2.30103		non	cue	3
117	caminata	28	Span	0	219	219	219		2.34044	2.34044	2.34044		non	cue	3
117	pasillo	139	Span	0	222	222	222		2.34635	2.34635	2.34635		non	cue	3
117	resfriado	172	Span	0	229	229	229	137	2.35984	2.35984	2.35984	2.13672	non	cue	3
117	granizada	84	Span	0	234	234	234		2.36922	2.36922	2.36922		non	cue	3
117	palomas	137	Span	0	240	438	438		2.38021	2.64147	2.64147		non	cue	3
117	cabeza	26	Span	0	244	244	244		2.38739	2.38739	2.38739		non	cue	3
117	ciruelas	35	Span	0	283	283	283	306	2.45179	2.45179	2.45179	2.48572	non	cue	3
117	jugadores	106	Span	0	286	286	286	318	2.45637	2.45637	2.45637	2.50243	non	cue	3
117	escaleras	63	Span	0	362	362	362		2.55871	2.55871	2.55871		non	cue	3
117	inquilino	100	Span	0	439	439	439		2.64246	2.64246	2.64246		non	cue	3
117	cena	30	Span	1									non	cue	3
117	hija	91	Span	1									non	cue	3
117	orgullo	134	Span	1									non	cue	3
118	job	104	Eng	0	143	143	143		2.15534	2.15534	2.15534		non	cue	3
118	socks	194	Eng	0	143	143	143		2.15534	2.15534	2.15534		non	cue	3
118	clothesline	38	Eng	0	152	152	266		2.18184	2.18184	2.42488		non	cue	3
118	boss	21	Eng	0	169	169	169	131	2.22789	2.22789	2.22789	2.11727	non	cue	3
118	dessert	55	Eng	0	173	295	295		2.23805	2.46982	2.46982		non	cue	3
118	warehouse	234	Eng	0	177	295	730		2.24797	2.46982	2.86332		non	cue	3
118	wool	239	Eng	0	179	179	179		2.25285	2.25285	2.25285		non	cue	3
118	centuries	31	Eng	0	247	391	573	145	2.3927	2.59218	2.75815	2.16137	non	cue	3
118	sale	182	Eng	0	358	358	358		2.55388	2.55388	2.55388		non	cue	3
118	ankle	8	Eng	1									non	cue	3
118	ducks	60	Eng	1									non	cue	3
118	fish	75	Eng	1									non	cue	3
118	razors	169	Eng	1									non	cue	3
118	road	176	Eng	1									non	cue	3
118	rug	180	Eng	1									non	cue	3
118	sailboat	181	Eng	1									non	cue	3
118	skates	193	Eng	1									non	cue	3
118	sprinklers	197	Eng	1									non	cue	3
118	stars	199	Eng	1									non	cue	3
118	ticket	214	Eng	1									non	cue	3
118	cuentos	50	Span	0	137	472	472		2.13672	2.67394	2.67394		non	cue	3
118	lucha	114	Span	0	184	184	184		2.26482	2.26482	2.26482		non	cue	3
118	tienda	215	Span	0	225	225	225	197	2.35218	2.35218	2.35218	2.29447	non	cue	3
118	nueces	131	Span	0	237	237	237		2.37475	2.37475	2.37475		non	cue	3
118	bolsillo	19	Span	0	237	237	789		2.37475	2.37475	2.89708		non	cue	3
118	congelador	45	Span	0	240	240	1321	213	2.38021	2.38021	3.1209	2.32838	non	cue	3
118	hogar	93	Span	0	271	271	271	151	2.43297	2.43297	2.43297	2.17898	non	cue	3
118	gradas	83	Span	1									non	cue	3
118	impresora	99	Span	1									non	cue	3
118	juguetes	107	Span	1									non	cue	3
118	lavadero	112	Span	1									non	cue	3
118	muelle	126	Span	1									non	cue	3
118	paisaje	136	Span	1									non	cue	3
118	primavera	158	Span	1									non	cue	3
118	puerta	162	Span	1									non	cue	3
118	revista	174	Span	1									non	cue	3
118	siembras	190	Span	1									non	cue	3
118	siesta	191	Span	1									non	cue	3
118	tempestad	211	Span	1									non	cue	3
118	viaje	229	Span	1									non	cue	3
119	roof	178	Eng	0	106	106	106		2.02531	2.02531	2.02531		non	cue	3
119	iron	102	Eng	0	140	140	140		2.14613	2.14613	2.14613		non	cue	3
119	quilt	163	Eng	0	145	145	145		2.16137	2.16137	2.16137		non	cue	3
119	beggar	14	Eng	0	146	275	275	233	2.16435	2.43933	2.43933	2.36736	non	cue	3
119	teeth	210	Eng	0	150	150	150	196	2.17609	2.17609	2.17609	2.29226	non	cue	3
119	windows	237	Eng	0	176	176	513	143	2.24551	2.24551	2.71012	2.15534	non	cue	3
119	gold	82	Eng	0	182	389	389		2.26007	2.58995	2.58995		non	cue	3
119	raincoat	167	Eng	0	183	370	512		2.26245	2.5682	2.70927		non	cue	3
119	moon	124	Eng	0	187	187	187	212	2.27184	2.27184	2.27184	2.32634	non	cue	3
119	relief	171	Eng	0	188	188	336		2.27416	2.27416	2.52634		non	cue	3
119	easel	61	Eng	0	190	190	190	143	2.27875	2.27875	2.27875	2.15534	non	cue	3
119	blister	16	Eng	0	194	194	332		2.2878	2.2878	2.52114		non	cue	3
119	pools	152	Eng	0	197	197	336		2.29447	2.29447	2.52634		non	cue	3
119	horse	97	Eng	0	199	199	619	188	2.29885	2.29885	2.79169	2.27416	non	cue	3
119	ants	9	Eng	0	215	215	215		2.33244	2.33244	2.33244		non	cue	3
119	strength	203	Eng	0	227	227	493		2.35603	2.35603	2.69285		non	cue	3
119	lanterns	111	Eng	0	231	231	542		2.36361	2.36361	2.734		non	cue	3
119	farmer	70	Eng	0	245	441	942		2.38917	2.64444	2.97405		non	cue	3
119	death	52	Eng	0	246	246	374		2.39094	2.39094	2.57287		non	cue	3
119	tailor	208	Eng	0	307	307	307	173	2.48714	2.48714	2.48714	2.23805	non	cue	3
119	bodega	17	Span	0	123	123	123		2.08991	2.08991	2.08991		non	cue	3
119	rociadores	177	Span	0	125	977	1150		2.09691	2.98989	3.0607		non	cue	3
119	alfombra	5	Span	0	134	271	506		2.1271	2.43297	2.70415		non	cue	3
119	trabajo	220	Span	0	137	137	137		2.13672	2.13672	2.13672		non	cue	3
119	carretera	29	Span	0	142	142	560		2.15229	2.15229	2.74819		non	cue	3
119	siglos	192	Span	0	156	156	156	301	2.19312	2.19312	2.19312	2.47857	non	cue	3
119	postre	154	Span	0	174	174	401		2.24055	2.24055	2.60314		non	cue	3
119	boleto	18	Span	0	184	286	614		2.26482	2.45637	2.78817		non	cue	3
119	tendedero	213	Span	0	192	192	192		2.2833	2.2833	2.2833		non	cue	3
119	afeitadoras	1	Span	0	208	420	663		2.31806	2.62325	2.82151		non	cue	3
119	patos	141	Span	0	209	209	355		2.32015	2.32015	2.55023		non	cue	3
119	venta	227	Span	0	212	212	212	172	2.32634	2.32634	2.32634	2.23553	non	cue	3
119	patines	140	Span	0	241	362	560	158	2.38202	2.55871	2.74819	2.19866	non	cue	3
119	jefe	103	Span	0	254	254	462		2.40483	2.40483	2.66464		non	cue	3
119	peces	143	Span	0	258	258	392	437	2.41162	2.41162	2.59329	2.64048	non	cue	3
119	velero	226	Span	0	262	262	459	191	2.4183	2.4183	2.66181	2.28103	non	cue	3
119	calcetines	27	Span	0	263	392	1403		2.41996	2.59329	3.14706		non	cue	3
119	tobillo	216	Span	0	280	280	514		2.44716	2.44716	2.71096		non	cue	3
119	lana	109	Span	0	371	371	492		2.56937	2.56937	2.69197		non	cue	3
119	estrellas	69	Span	1									non	cue	3
120	daughter	51	Eng	0	105	105	328		2.02119	2.02119	2.51587		non	cue	3
120	head	89	Eng	0	146	146	146		2.16435	2.16435	2.16435		non	cue	3
120	fries	78	Eng	0	152	152	641		2.18184	2.18184	2.80686		non	cue	3
120	hailstorm	87	Eng	0	155	155	155		2.19033	2.19033	2.19033		non	cue	3
120	stairs	198	Eng	0	158	158	420		2.19866	2.19866	2.62325		non	cue	3
120	hallway	88	Eng	0	164	164	164		2.21484	2.21484	2.21484		non	cue	3
120	walk	231	Eng	0	175	175	330		2.24304	2.24304	2.51851		non	cue	3
120	pride	157	Eng	0	198	326	326		2.29667	2.51322	2.51322		non	cue	3
120	cold	42	Eng	0	207	207	549	501	2.31597	2.31597	2.73957	2.69984	non	cue	3
120	turkey	223	Eng	0	210	210	210		2.32222	2.32222	2.32222		non	cue	3
120	wall	232	Eng	0	212	212	212	298	2.32634	2.32634	2.32634	2.47422	non	cue	3
120	doves	58	Eng	0	215	215	215		2.33244	2.33244	2.33244		non	cue	3
120	tenant	212	Eng	0	227	227	227		2.35603	2.35603	2.35603		non	cue	3
120	county	47	Eng	0	237	237	683		2.37475	2.37475	2.83442		non	cue	3
120	rash	168	Eng	0	264	264	264		2.4216	2.4216	2.4216		non	cue	3
120	players	148	Eng	0	307	307	307	270	2.48714	2.48714	2.48714	2.43136	non	cue	3
120	plums	149	Eng	0	309	510	510		2.48996	2.70757	2.70757		non	cue	3
120	stew	200	Eng	0	358	358	641		2.55388	2.55388	2.80686		non	cue	3
120	meal	118	Eng	0	439	439	439		2.64246	2.64246	2.64246		non	cue	3
120	clothes	37	Eng	1									non	cue	3
120	fuerza	79	Span	0	109	109	109		2.03743	2.03743	2.03743		non	cue	3
120	piscinas	145	Span	0	136	136	136		2.13354	2.13354	2.13354		non	cue	3
120	techo	209	Span	0	149	149	149		2.17319	2.17319	2.17319		non	cue	3
120	gabardina	80	Span	0	157	499	976	135	2.1959	2.6981	2.98945	2.13033	non	cue	3
120	sastre	184	Span	0	158	158	158	208	2.19866	2.19866	2.19866	2.31806	non	cue	3
120	ventanas	228	Span	0	190	415	415		2.27875	2.61805	2.61805		non	cue	3
120	oro	135	Span	0	227	227	227		2.35603	2.35603	2.35603		non	cue	3
120	plancha	147	Span	0	231	379	379	238	2.36361	2.57864	2.57864	2.37658	non	cue	3
120	luna	116	Span	0	233	233	233		2.36736	2.36736	2.36736		non	cue	3
120	muerte	127	Span	0	245	245	495		2.38917	2.38917	2.69461		non	cue	3
120	mendigo	120	Span	0	252	252	587	383	2.4014	2.4014	2.76864	2.5832	non	cue	3
120	hormigas	96	Span	0	284	284	284		2.45332	2.45332	2.45332		non	cue	3
120	faroles	71	Span	0	285	285	447		2.45484	2.45484	2.65031		non	cue	3
120	caballete	24	Span	0	291	551	1154	145	2.46389	2.74115	3.06221	2.16137	non	cue	3
120	dientes	56	Span	0	302	302	769	194	2.48001	2.48001	2.88593	2.2878	non	cue	3
120	granjero	85	Span	0	350	676	676	286	2.54407	2.82995	2.82995	2.45637	non	cue	3
120	alivio	6	Span	0	362	362	362		2.55871	2.55871	2.55871		non	cue	3
120	ampolla	7	Span	0	432	603	603	274	2.63548	2.78032	2.78032	2.43775	non	cue	3
120	colcha	41	Span	0	497	497	497		2.69636	2.69636	2.69636		non	cue	3
120	caballo	25	Span	1									non	cue	3
121	storm	202	Eng	0	101	101	101		2.00432	2.00432	2.00432		non	cue	3
121	fight	73	Eng	0	122	122	122		2.08636	2.08636	2.08636		non	cue	3
121	landscape	110	Eng	0	149	323	323		2.17319	2.5092	2.5092		non	cue	3
121	home	94	Eng	0	154	154	154	153	2.18752	2.18752	2.18752	2.18469	non	cue	3
121	freezer	77	Eng	0	158	158	158		2.19866	2.19866	2.19866		non	cue	3
121	nap	129	Eng	0	170	170	170		2.23045	2.23045	2.23045		non	cue	3
121	journal	105	Eng	0	172	172	172		2.23553	2.23553	2.23553		non	cue	3
121	walnuts	233	Eng	0	172	172	172		2.23553	2.23553	2.23553		non	cue	3
121	trip	222	Eng	0	173	173	173		2.23805	2.23805	2.23805		non	cue	3
121	door	57	Eng	0	184	184	184		2.26482	2.26482	2.26482		non	cue	3
121	washroom	235	Eng	0	235	235	235		2.37107	2.37107	2.37107		non	cue	3
121	shop	189	Eng	0	236	236	236	156	2.37291	2.37291	2.37291	2.19312	non	cue	3
121	bleachers	15	Eng	0	287	287	287		2.45788	2.45788	2.45788		non	cue	3
121	printer	159	Eng	0	304	304	304	178	2.48287	2.48287	2.48287	2.25042	non	cue	3
121	pier	144	Eng	0	369	530	530		2.56703	2.72428	2.72428		non	cue	3
121	pocket	150	Eng	0	378	378	378	166	2.57749	2.57749	2.57749	2.22011	non	cue	3
121	crops	49	Eng	1									non	cue	3
121	spring	196	Eng	1									non	cue	3
121	stories	201	Eng	1									non	cue	3
121	toys	219	Eng	1									non	cue	3
121	palomas	137	Span	0	123	383	383	172	2.08991	2.5832	2.5832	2.23553	non	cue	3
121	pavo	142	Span	0	125	125	125		2.09691	2.09691	2.09691		non	cue	3
121	caminata	28	Span	0	126	126	126		2.10037	2.10037	2.10037		non	cue	3
121	orgullo	134	Span	0	142	142	142	248	2.15229	2.15229	2.15229	2.39445	non	cue	3
121	condado	44	Span	0	175	928	1236	316	2.24304	2.96755	3.09202	2.49969	non	cue	3
121	guiso	86	Span	0	183	183	183		2.26245	2.26245	2.26245		non	cue	3
121	ciruelas	35	Span	0	197	197	359		2.29447	2.29447	2.55509		non	cue	3
121	sarpullido	183	Span	0	216	216	1437		2.33445	2.33445	3.15746		non	cue	3
121	escaleras	63	Span	0	221	221	221		2.34439	2.34439	2.34439		non	cue	3
121	granizada	84	Span	0	240	240	658		2.38021	2.38021	2.81823		non	cue	3
121	jugadores	106	Span	0	314	314	314	378	2.49693	2.49693	2.49693	2.57749	non	cue	3
121	cena	30	Span	0	325	325	325		2.51188	2.51188	2.51188		non	cue	3
121	muro	128	Span	0	358	358	501	163	2.55388	2.55388	2.69984	2.21219	non	cue	3
121	cabeza	26	Span	0	369	600	600	292	2.56703	2.77815	2.77815	2.46538	non	cue	3
121	hija	91	Span	1									non	cue	3
121	inquilino	100	Span	1									non	cue	3
121	papitas	138	Span	1									non	cue	3
121	pasillo	139	Span	1									non	cue	3
121	resfriado	172	Span	1									non	cue	3
121	ropa	179	Span	1									non	cue	3
1	freezer	77	Eng	0	128	128	128		2.10721	2.10721	2.10721		non	cue	3
1	printer	159	Eng	0	139	292	292		2.14301	2.46538	2.46538		non	cue	3
1	fight	73	Eng	0	161	161	329		2.20683	2.20683	2.5172		non	cue	3
1	door	57	Eng	0	162	162	162		2.20952	2.20952	2.20952		non	cue	3
1	journal	105	Eng	0	163	314	314		2.21219	2.49693	2.49693		non	cue	3
1	stories	201	Eng	0	167	167	167		2.22272	2.22272	2.22272		non	cue	3
1	trip	222	Eng	0	167	167	167		2.22272	2.22272	2.22272		non	cue	3
1	bleachers	15	Eng	0	167	623	623		2.22272	2.79449	2.79449		non	cue	3
1	landscape	110	Eng	0	175	175	175		2.24304	2.24304	2.24304		non	cue	3
1	toys	219	Eng	0	178	178	178		2.25042	2.25042	2.25042		non	cue	3
1	crops	49	Eng	0	181	181	849		2.25768	2.25768	2.92891		non	cue	3
1	washroom	235	Eng	0	187	416	652	226	2.27184	2.61909	2.81425	2.35411	non	cue	3
1	shop	189	Eng	0	209	209	459	470	2.32015	2.32015	2.66181	2.6721	non	cue	3
1	pocket	150	Eng	0	210	210	210	247	2.32222	2.32222	2.32222	2.3927	non	cue	3
1	pier	144	Eng	0	217	217	217	213	2.33646	2.33646	2.33646	2.32838	non	cue	3
1	nap	129	Eng	0	314	314	705	178	2.49693	2.49693	2.84819	2.25042	non	cue	3
1	storm	202	Eng	0	537	537	909		2.72997	2.72997	2.95856		non	cue	3
1	walnuts	233	Eng	0	613	613	613		2.78746	2.78746	2.78746		non	cue	3
1	home	94	Eng	1									non	cue	3
1	spring	196	Eng	1									non	cue	3
1	orgullo	134	Span	0	199	199	199	290	2.29885	2.29885	2.29885	2.4624	non	cue	3
1	caminata	28	Span	0	205	561	561		2.31175	2.74896	2.74896		non	cue	3
1	papitas	138	Span	0	214	477	477		2.33041	2.67852	2.67852		non	cue	3
1	palomas	137	Span	0	220	1012	1012	183	2.34242	3.00518	3.00518	2.26245	non	cue	3
1	ropa	179	Span	0	226	528	528	333	2.35411	2.72263	2.72263	2.52244	non	cue	3
1	hija	91	Span	0	228	471	471		2.35793	2.67302	2.67302		non	cue	3
1	pavo	142	Span	0	237	237	237	319	2.37475	2.37475	2.37475	2.50379	non	cue	3
1	escaleras	63	Span	0	244	545	545		2.38739	2.7364	2.7364		non	cue	3
1	sarpullido	183	Span	0	254	440	440		2.40483	2.64345	2.64345		non	cue	3
1	cabeza	26	Span	0	258	258	258		2.41162	2.41162	2.41162		non	cue	3
1	jugadores	106	Span	0	263	263	263	403	2.41996	2.41996	2.41996	2.60531	non	cue	3
1	ciruelas	35	Span	0	275	784	784		2.43933	2.89432	2.89432		non	cue	3
1	cena	30	Span	0	276	276	276	204	2.44091	2.44091	2.44091	2.30963	non	cue	3
1	inquilino	100	Span	0	282	635	635	242	2.45025	2.80277	2.80277	2.38382	non	cue	3
1	pasillo	139	Span	0	310	310	310		2.49136	2.49136	2.49136		non	cue	3
1	muro	128	Span	0	327	327	327	173	2.51455	2.51455	2.51455	2.23805	non	cue	3
1	granizada	84	Span	0	342	896	896		2.53403	2.95231	2.95231		non	cue	3
1	condado	44	Span	0	407	407	407	562	2.60959	2.60959	2.60959	2.74974	non	cue	3
1	resfriado	172	Span	0	417	417	417	281	2.62014	2.62014	2.62014	2.44871	non	cue	3
1	guiso	86	Span	0	539	539	539		2.73159	2.73159	2.73159		non	cue	3
2	job	104	Eng	0	119	119	119		2.07555	2.07555	2.07555		non	cue	3
2	sale	182	Eng	0	135	135	135		2.13033	2.13033	2.13033		non	cue	3
2	ticket	214	Eng	0	151	151	151		2.17898	2.17898	2.17898		non	cue	3
2	ankle	8	Eng	0	158	158	158		2.19866	2.19866	2.19866		non	cue	3
2	stars	199	Eng	0	168	168	168		2.22531	2.22531	2.22531		non	cue	3
2	boss	21	Eng	0	171	171	171	242	2.233	2.233	2.233	2.38382	non	cue	3
2	socks	194	Eng	0	184	468	618	186	2.26482	2.67025	2.79099	2.26951	non	cue	3
2	warehouse	234	Eng	0	188	188	188		2.27416	2.27416	2.27416		non	cue	3
2	razors	169	Eng	0	189	189	189	200	2.27646	2.27646	2.27646	2.30103	non	cue	3
2	wool	239	Eng	0	192	192	361		2.2833	2.2833	2.55751		non	cue	3
2	sailboat	181	Eng	0	194	194	636	183	2.2878	2.2878	2.80346	2.26245	non	cue	3
2	dessert	55	Eng	0	200	200	200		2.30103	2.30103	2.30103		non	cue	3
2	skates	193	Eng	0	204	204	204	471	2.30963	2.30963	2.30963	2.67302	non	cue	3
2	road	176	Eng	0	208	208	208		2.31806	2.31806	2.31806		non	cue	3
2	clothesline	38	Eng	0	214	581	581	426	2.33041	2.76418	2.76418	2.62941	non	cue	3
2	fish	75	Eng	0	253	341	341		2.40312	2.53275	2.53275		non	cue	3
2	rug	180	Eng	0	270	270	270		2.43136	2.43136	2.43136		non	cue	3
2	ducks	60	Eng	0	303	303	303	175	2.48144	2.48144	2.48144	2.24304	non	cue	3
2	sprinklers	197	Eng	0	403	403	403		2.60531	2.60531	2.60531		non	cue	3
2	centuries	31	Eng	1									non	cue	3
2	puerta	162	Span	0	110	110	110		2.04139	2.04139	2.04139		non	cue	3
2	viaje	229	Span	0	112	112	112		2.04922	2.04922	2.04922		non	cue	3
2	hogar	93	Span	0	125	125	125	191	2.09691	2.09691	2.09691	2.28103	non	cue	3
2	siembras	190	Span	0	135	135	135	132	2.13033	2.13033	2.13033	2.12057	non	cue	3
2	tempestad	211	Span	0	172	172	172		2.23553	2.23553	2.23553		non	cue	3
2	lucha	114	Span	0	180	352	620	151	2.25527	2.54654	2.79239	2.17898	non	cue	3
2	cuentos	50	Span	0	183	183	183		2.26245	2.26245	2.26245		non	cue	3
2	paisaje	136	Span	0	194	194	194		2.2878	2.2878	2.2878		non	cue	3
2	impresora	99	Span	0	195	386	1067		2.29003	2.58659	3.02816		non	cue	3
2	revista	174	Span	0	197	197	197	192	2.29447	2.29447	2.29447	2.2833	non	cue	3
2	congelador	45	Span	0	217	217	217	237	2.33646	2.33646	2.33646	2.37475	non	cue	3
2	primavera	158	Span	0	246	246	246	211	2.39094	2.39094	2.39094	2.32428	non	cue	3
2	nueces	131	Span	0	261	261	423		2.41664	2.41664	2.62634		non	cue	3
2	siesta	191	Span	0	263	263	263		2.41996	2.41996	2.41996		non	cue	3
2	muelle	126	Span	0	278	278	278	108	2.44404	2.44404	2.44404	2.03342	non	cue	3
2	gradas	83	Span	0	303	303	303	213	2.48144	2.48144	2.48144	2.32838	non	cue	3
2	lavadero	112	Span	0	632	802	802		2.80072	2.90417	2.90417		non	cue	3
2	juguetes	108	Span	1				162				2.20952	non	cue	3
2	bolsillo	19	Span	1									non	cue	3
2	tienda	215	Span	1									non	cue	3
3	beggar	14	Eng	0	160	319	319	257	2.20412	2.50379	2.50379	2.40993	non	cue	3
3	raincoat	167	Eng	0	175	220	368		2.24304	2.34242	2.56585		non	cue	3
3	strength	203	Eng	0	184	184	184	288	2.26482	2.26482	2.26482	2.45939	non	cue	3
3	horse	97	Eng	0	185	335	335	218	2.26717	2.52504	2.52504	2.33846	non	cue	3
3	ants	9	Eng	0	185	185	357		2.26717	2.26717	2.55267		non	cue	3
3	lanterns	111	Eng	0	209	209	414		2.32015	2.32015	2.617		non	cue	3
3	pools	152	Eng	0	216	216	216		2.33445	2.33445	2.33445		non	cue	3
3	tailor	208	Eng	0	237	237	467		2.37475	2.37475	2.66932		non	cue	3
3	quilt	163	Eng	0	247	247	247	266	2.3927	2.3927	2.3927	2.42488	non	cue	3
3	death	52	Eng	0	250	250	250		2.39794	2.39794	2.39794		non	cue	3
3	moon	124	Eng	0	257	257	257		2.40993	2.40993	2.40993		non	cue	3
3	roof	178	Eng	0	257	257	257		2.40993	2.40993	2.40993		non	cue	3
3	gold	82	Eng	0	267	267	267		2.42651	2.42651	2.42651		non	cue	3
3	relief	171	Eng	0	282	282	282		2.45025	2.45025	2.45025		non	cue	3
3	blister	16	Eng	0	295	295	295		2.46982	2.46982	2.46982		non	cue	3
3	farmer	70	Eng	0	329	329	329	211	2.5172	2.5172	2.5172	2.32428	non	cue	3
3	iron	102	Eng	0	365	365	365	136	2.56229	2.56229	2.56229	2.13354	non	cue	3
3	teeth	210	Eng	0	373	373	373		2.57171	2.57171	2.57171		non	cue	3
3	windows	237	Eng	0	477	477	722		2.67852	2.67852	2.85854		non	cue	3
3	easel	61	Eng	0	522	522	522	454	2.71767	2.71767	2.71767	2.65706	non	cue	3
3	bodega	17	Span	0	156	156	156		2.19312	2.19312	2.19312		non	cue	3
3	patos	141	Span	0	161	161	161		2.20683	2.20683	2.20683		non	cue	3
3	tobillo	216	Span	0	167	167	167		2.22272	2.22272	2.22272		non	cue	3
3	venta	227	Span	0	192	192	192		2.2833	2.2833	2.2833		non	cue	3
3	afeitadoras	1	Span	0	209	209	837		2.32015	2.32015	2.92273		non	cue	3
3	trabajo	220	Span	0	210	210	210		2.32222	2.32222	2.32222		non	cue	3
3	alfombra	5	Span	0	223	223	223		2.3483	2.3483	2.3483		non	cue	3
3	rociadores	177	Span	0	226	461	461		2.35411	2.6637	2.6637		non	cue	3
3	postre	154	Span	0	229	398	398		2.35984	2.59988	2.59988		non	cue	3
3	tendedero	213	Span	0	230	230	230		2.36173	2.36173	2.36173		non	cue	3
3	boleto	18	Span	0	231	231	231		2.36361	2.36361	2.36361		non	cue	3
3	jefe	103	Span	0	241	406	406		2.38202	2.60853	2.60853		non	cue	3
3	siglos	192	Span	0	254	423	423	222	2.40483	2.62634	2.62634	2.34635	non	cue	3
3	peces	143	Span	0	256	256	256	215	2.40824	2.40824	2.40824	2.33244	non	cue	3
3	velero	226	Span	0	259	259	386	217	2.4133	2.4133	2.58659	2.33646	non	cue	3
3	estrellas	69	Span	0	280	280	280	255	2.44716	2.44716	2.44716	2.40654	non	cue	3
3	calcetines	27	Span	0	300	300	300		2.47712	2.47712	2.47712		non	cue	3
3	carretera	29	Span	0	315	315	315		2.49831	2.49831	2.49831		non	cue	3
3	lana	109	Span	0	335	335	335		2.52504	2.52504	2.52504		non	cue	3
3	patines	140	Span	0	342	342	342		2.53403	2.53403	2.53403		non	cue	3
4	daughter	51	Eng	0	152	330	330	240	2.18184	2.51851	2.51851	2.38021	non	cue	3
4	plums	149	Eng	0	187	581	581	226	2.27184	2.76418	2.76418	2.35411	non	cue	3
4	stairs	198	Eng	0	189	381	381	209	2.27646	2.58092	2.58092	2.32015	non	cue	3
4	meal	118	Eng	0	200	701	701	132	2.30103	2.84572	2.84572	2.12057	non	cue	3
4	walk	231	Eng	0	204	450	450	156	2.30963	2.65321	2.65321	2.19312	non	cue	3
4	players	148	Eng	0	212	577	577	360	2.32634	2.76118	2.76118	2.5563	non	cue	3
4	hallway	88	Eng	0	216	216	701		2.33445	2.33445	2.84572		non	cue	3
4	tenant	212	Eng	0	224	780	780	227	2.35025	2.89209	2.89209	2.35603	non	cue	3
4	hailstorm	87	Eng	0	226	948	948	257	2.35411	2.97681	2.97681	2.40993	non	cue	3
4	county	47	Eng	0	231	604	604	343	2.36361	2.78104	2.78104	2.53529	non	cue	3
4	clothes	37	Eng	0	251	616	616	214	2.39967	2.78958	2.78958	2.33041	non	cue	3
4	wall	232	Eng	0	258	258	580		2.41162	2.41162	2.76343		non	cue	3
4	stew	200	Eng	0	259	944	944	357	2.4133	2.97497	2.97497	2.55267	non	cue	3
4	turkey	223	Eng	0	279	279	279		2.4456	2.4456	2.4456		non	cue	3
4	cold	42	Eng	0	290	290	290	180	2.4624	2.4624	2.4624	2.25527	non	cue	3
4	fries	78	Eng	0	323	636	636	273	2.5092	2.80346	2.80346	2.43616	non	cue	3
4	rash	168	Eng	0	362	362	362	394	2.55871	2.55871	2.55871	2.5955	non	cue	3
4	head	89	Eng	0	622	622	622	306	2.79379	2.79379	2.79379	2.48572	non	cue	3
4	pride	157	Eng	0	1314	1314	1314	188	3.1186	3.1186	3.1186	2.27416	non	cue	3
4	gabardina	80	Span	0	102	1011	1011	207	2.0086	3.00475	3.00475	2.31597	non	cue	3
4	muerte	127	Span	0	121	301	301	232	2.08279	2.47857	2.47857	2.36549	non	cue	3
4	ventanas	228	Span	0	144	628	628	182	2.15836	2.79796	2.79796	2.26007	non	cue	3
4	dientes	56	Span	0	172	630	630	191	2.23553	2.79934	2.79934	2.28103	non	cue	3
4	caballete	24	Span	0	193	734	734	221	2.28556	2.8657	2.8657	2.34439	non	cue	3
4	fuerza	79	Span	0	204	476	476	329	2.30963	2.67761	2.67761	2.5172	non	cue	3
4	plancha	147	Span	0	216	418	418	304	2.33445	2.62118	2.62118	2.48287	non	cue	3
4	caballo	25	Span	0	218	492	492	266	2.33846	2.69197	2.69197	2.42488	non	cue	3
4	piscinas	145	Span	0	241	518	518	246	2.38202	2.71433	2.71433	2.39094	non	cue	3
4	oro	135	Span	0	253	253	253		2.40312	2.40312	2.40312		non	cue	3
4	ampolla	7	Span	0	271	570	570	158	2.43297	2.75587	2.75587	2.19866	non	cue	3
4	colcha	41	Span	0	276	706	706	248	2.44091	2.8488	2.8488	2.39445	non	cue	3
4	alivio	6	Span	0	278	488	488		2.44404	2.68842	2.68842		non	cue	3
4	mendigo	120	Span	0	280	2024	2024	214	2.44716	3.30621	3.30621	2.33041	non	cue	3
4	faroles	71	Span	0	303	1606	1606		2.48144	3.20575	3.20575		non	cue	3
4	hormigas	96	Span	0	312	472	472	260	2.49415	2.67394	2.67394	2.41497	non	cue	3
4	granjero	85	Span	0	330	509	725	202	2.51851	2.70672	2.86034	2.30535	non	cue	3
4	techo	209	Span	0	341	341	341	194	2.53275	2.53275	2.53275	2.2878	non	cue	3
4	sastre	184	Span	0	462	658	658	324	2.66464	2.81823	2.81823	2.51055	non	cue	3
4	fuerza	79	Span	0	491	491	491	284	2.69108	2.69108	2.69108	2.45332	non	cue	3
5	crops	49	Eng	0	143	143	143		2.15534	2.15534	2.15534		non	cue	3
5	pier	144	Eng	0	148	148	148	286	2.17026	2.17026	2.17026	2.45637	non	cue	3
5	journal	105	Eng	0	155	155	302		2.19033	2.19033	2.48001		non	cue	3
5	freezer	77	Eng	0	171	171	171	252	2.233	2.233	2.233	2.4014	non	cue	3
5	stories	201	Eng	0	193	193	193		2.28556	2.28556	2.28556		non	cue	3
5	walnuts	233	Eng	0	203	425	425		2.3075	2.62839	2.62839		non	cue	3
5	trip	222	Eng	0	209	209	209	238	2.32015	2.32015	2.32015	2.37658	non	cue	3
5	storm	202	Eng	0	231	231	231		2.36361	2.36361	2.36361		non	cue	3
5	shop	189	Eng	0	234	234	234	250	2.36922	2.36922	2.36922	2.39794	non	cue	3
5	landscape	110	Eng	0	239	239	239		2.3784	2.3784	2.3784		non	cue	3
5	home	94	Eng	0	240	240	240	407	2.38021	2.38021	2.38021	2.60959	non	cue	3
5	toys	219	Eng	0	244	244	244	235	2.38739	2.38739	2.38739	2.37107	non	cue	3
5	pocket	150	Eng	0	249	249	249	165	2.3962	2.3962	2.3962	2.21748	non	cue	3
5	bleachers	15	Eng	0	253	411	411		2.40312	2.61384	2.61384		non	cue	3
5	printer	159	Eng	0	266	266	266	261	2.42488	2.42488	2.42488	2.41664	non	cue	3
5	nap	129	Eng	0	280	280	280		2.44716	2.44716	2.44716		non	cue	3
5	spring	196	Eng	0	331	331	331		2.51983	2.51983	2.51983		non	cue	3
5	door	57	Eng	0	333	333	333		2.52244	2.52244	2.52244		non	cue	3
5	fight	73	Eng	0	366	366	366		2.56348	2.56348	2.56348		non	cue	3
5	washroom	235	Eng	0	384	384	384		2.58433	2.58433	2.58433		non	cue	3
5	pavo	142	Span	0	144	144	144		2.15836	2.15836	2.15836		non	cue	3
5	orgullo	134	Span	0	150	150	309	235	2.17609	2.17609	2.48996	2.37107	non	cue	3
5	ciruelas	35	Span	0	185	443	739		2.26717	2.6464	2.86864		non	cue	3
5	condado	44	Span	0	192	192	503	281	2.2833	2.2833	2.70157	2.44871	non	cue	3
5	hija	91	Span	0	207	207	207		2.31597	2.31597	2.31597		non	cue	3
5	ropa	179	Span	0	221	221	221		2.34439	2.34439	2.34439		non	cue	3
5	inquilino	100	Span	0	226	226	226	162	2.35411	2.35411	2.35411	2.20952	non	cue	3
5	caminata	28	Span	0	239	646	646		2.3784	2.81023	2.81023		non	cue	3
5	granizada	84	Span	0	249	249	507		2.3962	2.3962	2.70501		non	cue	3
5	pasillo	139	Span	0	255	255	410		2.40654	2.40654	2.61278		non	cue	3
5	escaleras	63	Span	0	284	464	464		2.45332	2.66652	2.66652		non	cue	3
5	palomas	137	Span	0	289	468	468		2.4609	2.67025	2.67025		non	cue	3
5	jugadores	106	Span	0	304	304	304	448	2.48287	2.48287	2.48287	2.65128	non	cue	3
5	papitas	138	Span	0	309	442	442		2.48996	2.64542	2.64542		non	cue	3
5	resfriado	172	Span	0	327	327	327	274	2.51455	2.51455	2.51455	2.43775	non	cue	3
5	cena	30	Span	0	346	346	346		2.53908	2.53908	2.53908		non	cue	3
5	cabeza	26	Span	0	404	404	404	210	2.60638	2.60638	2.60638	2.32222	non	cue	3
5	muro	128	Span	0	456	456	456	322	2.65896	2.65896	2.65896	2.50786	non	cue	3
5	sarpullido	183	Span	0	497	497	497	190	2.69636	2.69636	2.69636	2.27875	non	cue	3
5	guiso	86	Span	0	497	497	497		2.69636	2.69636	2.69636		non	cue	3
6	job	104	Eng	0	111	111	237		2.04532	2.04532	2.37475		non	cue	3
6	dessert	55	Eng	0	163	163	163		2.21219	2.21219	2.21219		non	cue	3
6	stars	199	Eng	0	172	575	575	168	2.23553	2.75967	2.75967	2.22531	non	cue	3
6	clothesline	38	Eng	0	179	179	309		2.25285	2.25285	2.48996		non	cue	3
6	fish	75	Eng	0	199	199	199	137	2.29885	2.29885	2.29885	2.13672	non	cue	3
6	ducks	60	Eng	0	203	203	203		2.3075	2.3075	2.3075		non	cue	3
6	rug	180	Eng	0	219	219	219		2.34044	2.34044	2.34044		non	cue	3
6	sale	182	Eng	0	226	226	387	203	2.35411	2.35411	2.58771	2.3075	non	cue	3
6	ankle	8	Eng	0	228	228	228	163	2.35793	2.35793	2.35793	2.21219	non	cue	3
6	ticket	214	Eng	0	234	234	234	305	2.36922	2.36922	2.36922	2.4843	non	cue	3
6	boss	21	Eng	0	237	237	237		2.37475	2.37475	2.37475		non	cue	3
6	socks	194	Eng	0	245	245	533	258	2.38917	2.38917	2.72673	2.41162	non	cue	3
6	razors	169	Eng	0	249	249	417	191	2.3962	2.3962	2.62014	2.28103	non	cue	3
6	sailboat	181	Eng	0	255	255	370	454	2.40654	2.40654	2.5682	2.65706	non	cue	3
6	sprinklers	197	Eng	0	316	316	316	311	2.49969	2.49969	2.49969	2.49276	non	cue	3
6	warehouse	234	Eng	0	331	331	331	189	2.51983	2.51983	2.51983	2.27646	non	cue	3
6	skates	193	Eng	0	336	336	479		2.52634	2.52634	2.68034		non	cue	3
6	wool	239	Eng	0	390	390	390		2.59106	2.59106	2.59106		non	cue	3
6	centuries	31	Eng	1									non	cue	3
6	road	176	Eng	1									non	cue	3
6	gradas	83	Span	0	104	437	437	120	2.01703	2.64048	2.64048	2.07918	non	cue	3
6	viaje	229	Span	0	163	163	483		2.21219	2.21219	2.68395		non	cue	3
6	nueces	131	Span	0	208	208	208		2.31806	2.31806	2.31806		non	cue	3
6	juguetes	107	Span	0	218	218	218		2.33846	2.33846	2.33846		non	cue	3
6	muelle	126	Span	0	224	224	224		2.35025	2.35025	2.35025		non	cue	3
6	lucha	114	Span	0	232	232	232	105	2.36549	2.36549	2.36549	2.02119	non	cue	3
6	lavadero	112	Span	0	242	242	571		2.38382	2.38382	2.75664		non	cue	3
6	impresora	99	Span	0	243	493	734		2.38561	2.69285	2.8657		non	cue	3
6	tempestad	211	Span	0	251	251	251		2.39967	2.39967	2.39967		non	cue	3
6	puerta	162	Span	0	269	269	269		2.42975	2.42975	2.42975		non	cue	3
6	hogar	93	Span	0	278	278	278	332	2.44404	2.44404	2.44404	2.52114	non	cue	3
6	siesta	191	Span	0	293	293	293		2.46687	2.46687	2.46687		non	cue	3
6	primavera	158	Span	0	299	693	693	253	2.47567	2.84073	2.84073	2.40312	non	cue	3
6	siembras	190	Span	0	310	450	450	329	2.49136	2.65321	2.65321	2.5172	non	cue	3
6	congelador	45	Span	0	361	361	361	309	2.55751	2.55751	2.55751	2.48996	non	cue	3
6	cuentos	50	Span	0	407	407	1036		2.60959	2.60959	3.01536		non	cue	3
6	paisaje	136	Span	0	450	757	757		2.65321	2.8791	2.8791		non	cue	3
6	bolsillo	19	Span	0	468	468	468	285	2.67025	2.67025	2.67025	2.45484	non	cue	3
6	tienda	215	Span	1									non	cue	3
7	teeth	210	Eng	0	158	158	522		2.19866	2.19866	2.71767		non	cue	3
7	ants	9	Eng	0	162	162	162	177	2.20952	2.20952	2.20952	2.24797	non	cue	3
7	strength	203	Eng	0	163	163	218	202	2.21219	2.21219	2.33846	2.30535	non	cue	3
7	death	52	Eng	0	189	189	189		2.27646	2.27646	2.27646		non	cue	3
7	pools	152	Eng	0	200	200	498		2.30103	2.30103	2.69723		non	cue	3
7	lanterns	111	Eng	0	206	206	206		2.31387	2.31387	2.31387		non	cue	3
7	iron	102	Eng	0	207	207	207		2.31597	2.31597	2.31597		non	cue	3
7	moon	124	Eng	0	208	208	378		2.31806	2.31806	2.57749		non	cue	3
7	blister	16	Eng	0	226	226	226		2.35411	2.35411	2.35411		non	cue	3
7	relief	171	Eng	0	240	240	240		2.38021	2.38021	2.38021		non	cue	3
7	windows	237	Eng	0	240	240	472		2.38021	2.38021	2.67394		non	cue	3
7	raincoat	167	Eng	0	249	249	249		2.3962	2.3962	2.3962		non	cue	3
7	quilt	163	Eng	0	263	263	433	303	2.41996	2.41996	2.63649	2.48144	non	cue	3
7	roof	178	Eng	0	311	311	311		2.49276	2.49276	2.49276		non	cue	3
7	horse	97	Eng	0	329	329	329	274	2.5172	2.5172	2.5172	2.43775	non	cue	3
7	beggar	14	Eng	0	392	392	936		2.59329	2.59329	2.97128		non	cue	3
7	tailor	208	Eng	0	399	399	399		2.60097	2.60097	2.60097		non	cue	3
7	farmer	70	Eng	0	408	408	614		2.61066	2.61066	2.78817		non	cue	3
7	easel	61	Eng	0	419	419	419		2.62221	2.62221	2.62221		non	cue	3
7	gold	82	Eng	1									non	cue	3
7	tendedero	213	Span	0	132	132	270		2.12057	2.12057	2.43136		non	cue	3
7	afeitadoras	1	Span	0	178	178	1268		2.25042	2.25042	3.10312		non	cue	3
7	postre	154	Span	0	182	182	441		2.26007	2.26007	2.64444		non	cue	3
7	estrellas	69	Span	0	187	187	260		2.27184	2.27184	2.41497		non	cue	3
7	tobillo	216	Span	0	213	213	520		2.32838	2.32838	2.716		non	cue	3
7	patos	141	Span	0	226	226	226		2.35411	2.35411	2.35411		non	cue	3
7	boleto	18	Span	0	228	228	228	192	2.35793	2.35793	2.35793	2.2833	non	cue	3
7	trabajo	220	Span	0	232	232	232		2.36549	2.36549	2.36549		non	cue	3
7	jefe	103	Span	0	243	243	243		2.38561	2.38561	2.38561		non	cue	3
7	calcetines	27	Span	0	250	413	413		2.39794	2.61595	2.61595		non	cue	3
7	rociadores	177	Span	0	264	264	765		2.4216	2.4216	2.88366		non	cue	3
7	alfombra	5	Span	0	264	264	934		2.4216	2.4216	2.97035		non	cue	3
7	velero	226	Span	0	265	265	846	413	2.42325	2.42325	2.92737	2.61595	non	cue	3
7	bodega	17	Span	0	284	284	428	193	2.45332	2.45332	2.63144	2.28556	non	cue	3
7	carretera	29	Span	0	292	292	292		2.46538	2.46538	2.46538		non	cue	3
7	patines	140	Span	0	298	298	298		2.47422	2.47422	2.47422		non	cue	3
7	siglos	192	Span	0	310	310	578	247	2.49136	2.49136	2.76193	2.3927	non	cue	3
7	venta	227	Span	0	424	424	505		2.62737	2.62737	2.70329		non	cue	3
7	lana	109	Span	0	456	456	456		2.65896	2.65896	2.65896		non	cue	3
7	peces	143	Span	1									non	cue	3
8	daughter	51	Eng	0	105	105	105		2.02119	2.02119	2.02119		non	cue	3
8	hailstorm	87	Eng	0	168	168	168	146	2.22531	2.22531	2.22531	2.16435	non	cue	3
8	cold	42	Eng	0	172	172	172	267	2.23553	2.23553	2.23553	2.42651	non	cue	3
8	turkey	223	Eng	0	174	174	174		2.24055	2.24055	2.24055		non	cue	3
8	walk	231	Eng	0	184	184	184	534	2.26482	2.26482	2.26482	2.72754	non	cue	3
8	plums	149	Eng	0	195	195	195	286	2.29003	2.29003	2.29003	2.45637	non	cue	3
8	players	148	Eng	0	214	214	214	215	2.33041	2.33041	2.33041	2.33244	non	cue	3
8	hallway	88	Eng	0	217	217	217		2.33646	2.33646	2.33646		non	cue	3
8	pride	157	Eng	0	256	256	256	227	2.40824	2.40824	2.40824	2.35603	non	cue	3
8	tenant	212	Eng	0	266	266	266	262	2.42488	2.42488	2.42488	2.4183	non	cue	3
8	stew	200	Eng	0	266	266	426	279	2.42488	2.42488	2.62941	2.4456	non	cue	3
8	fries	78	Eng	0	268	268	268	299	2.42813	2.42813	2.42813	2.47567	non	cue	3
8	head	89	Eng	0	276	276	276		2.44091	2.44091	2.44091		non	cue	3
8	meal	118	Eng	0	301	301	301	176	2.47857	2.47857	2.47857	2.24551	non	cue	3
8	clothes	37	Eng	0	313	313	546		2.49554	2.49554	2.73719		non	cue	3
8	wall	232	Eng	0	351	351	351		2.54531	2.54531	2.54531		non	cue	3
8	county	47	Eng	0	361	361	361	149	2.55751	2.55751	2.55751	2.17319	non	cue	3
8	rash	168	Eng	0	363	363	363	483	2.55991	2.55991	2.55991	2.68395	non	cue	3
8	stairs	198	Eng	0	393	393	393	306	2.59439	2.59439	2.59439	2.48572	non	cue	3
8	doves	58	Eng	0	451	451	451		2.65418	2.65418	2.65418		non	cue	3
8	muerte	127	Span	0	107	107	107		2.02938	2.02938	2.02938		non	cue	3
8	ventanas	228	Span	0	114	114	203	345	2.0569	2.0569	2.3075	2.53782	non	cue	3
8	oro	135	Span	0	138	138	138		2.13988	2.13988	2.13988		non	cue	3
8	colcha	41	Span	0	150	546	696	205	2.17609	2.73719	2.84261	2.31175	non	cue	3
8	dientes	56	Span	0	190	190	190		2.27875	2.27875	2.27875		non	cue	3
8	fuerza	79	Span	0	191	160	351	272	2.28103	2.20412	2.54531	2.43457	non	cue	3
8	mendigo	120	Span	0	200	374	574	299	2.30103	2.57287	2.75891	2.47567	non	cue	3
8	alivio	6	Span	0	202	172	374		2.30535	2.23553	2.57287		non	cue	3
8	hormigas	96	Span	0	218	450	668	226	2.33846	2.65321	2.82478	2.35411	non	cue	3
8	piscinas	145	Span	0	226	168	394	225	2.35411	2.22531	2.5955	2.35218	non	cue	3
8	techo	209	Span	0	238	238	238	144	2.37658	2.37658	2.37658	2.15836	non	cue	3
8	luna	116	Span	0	244	244	244	424	2.38739	2.38739	2.38739	2.62737	non	cue	3
8	plancha	147	Span	0	250	250	401	186	2.39794	2.39794	2.60314	2.26951	non	cue	3
8	caballete	24	Span	0	285	285	623	252	2.45484	2.45484	2.79449	2.4014	non	cue	3
8	granjero	85	Span	0	288	288	288	296	2.45939	2.45939	2.45939	2.47129	non	cue	3
8	sastre	184	Span	0	438	438	438	196	2.64147	2.64147	2.64147	2.29226	non	cue	3
8	gabardina	80	Span	0	476	476	476	254	2.67761	2.67761	2.67761	2.40483	non	cue	3
8	faroles	71	Span	0	498	498	498		2.69723	2.69723	2.69723		non	cue	3
8	caballo	25	Span	0	547		547	233	2.73799		2.73799	2.36736	non	cue	3
8	ampolla	7	Span	0	581	581	581	246	2.76418	2.76418	2.76418	2.39094	non	cue	3
9	fight	73	Eng	0	117	117	117	206	2.06819	2.06819	2.06819	2.31387	non	cue	3
9	toys	219	Eng	0	132	132	132		2.12057	2.12057	2.12057		non	cue	3
9	storm	202	Eng	0	153	153	153	251	2.18469	2.18469	2.18469	2.39967	non	cue	3
9	bleachers	15	Eng	0	154	154	154		2.18752	2.18752	2.18752		non	cue	3
9	journal	105	Eng	0	157	355	355		2.1959	2.55023	2.55023		non	cue	3
9	pocket	150	Eng	0	158	406	406	280	2.19866	2.60853	2.60853	2.44716	non	cue	3
9	crops	49	Eng	0	161	161	161		2.20683	2.20683	2.20683		non	cue	3
9	trip	222	Eng	0	180	180	180	124	2.25527	2.25527	2.25527	2.09342	non	cue	3
9	stories	201	Eng	0	188	188	188	125	2.27416	2.27416	2.27416	2.09691	non	cue	3
9	washroom	235	Eng	0	215	460	460		2.33244	2.66276	2.66276		non	cue	3
9	landscape	110	Eng	0	228	379	379		2.35793	2.57864	2.57864		non	cue	3
9	door	57	Eng	0	238	238	238		2.37658	2.37658	2.37658		non	cue	3
9	shop	189	Eng	0	245	245	245	311	2.38917	2.38917	2.38917	2.49276	non	cue	3
9	freezer	77	Eng	0	246	246	246	222	2.39094	2.39094	2.39094	2.34635	non	cue	3
9	spring	196	Eng	0	248	463	463	189	2.39445	2.66558	2.66558	2.27646	non	cue	3
9	walnuts	233	Eng	0	261	399	399		2.41664	2.60097	2.60097		non	cue	3
9	printer	159	Eng	0	265	265	802	256	2.42325	2.42325	2.90417	2.40824	non	cue	3
9	nap	129	Eng	0	297	297	297		2.47276	2.47276	2.47276		non	cue	3
9	pier	144	Eng	0	345	345	345	321	2.53782	2.53782	2.53782	2.50651	non	cue	3
9	home	94	Eng	0	361	361	361	307	2.55751	2.55751	2.55751	2.48714	non	cue	3
9	cabeza	26	Span	0	103	103	103	248	2.01284	2.01284	2.01284	2.39445	non	cue	3
9	condado	44	Span	0	115	331	1074	356	2.0607	2.51983	3.031	2.55145	non	cue	3
9	palomas	137	Span	0	136	136	324		2.13354	2.13354	2.51055		non	cue	3
9	hija	91	Span	0	154	154	154	131	2.18752	2.18752	2.18752	2.11727	non	cue	3
9	ropa	179	Span	0	173	173	173	152	2.23805	2.23805	2.23805	2.18184	non	cue	3
9	resfriado	172	Span	0	176	324	324	203	2.24551	2.51055	2.51055	2.3075	non	cue	3
9	jugadores	106	Span	0	177	177	177		2.24797	2.24797	2.24797		non	cue	3
9	granizada	84	Span	0	177	560	560		2.24797	2.74819	2.74819		non	cue	3
9	pasillo	139	Span	0	179	179	179		2.25285	2.25285	2.25285		non	cue	3
9	escaleras	63	Span	0	181	181	181		2.25768	2.25768	2.25768		non	cue	3
9	muro	128	Span	0	181	293	449	133	2.25768	2.46687	2.65225	2.12385	non	cue	3
9	ciruelas	35	Span	0	214	214	214	224	2.33041	2.33041	2.33041	2.35025	non	cue	3
9	pavo	142	Span	0	222	222	222		2.34635	2.34635	2.34635		non	cue	3
9	inquilino	100	Span	0	242	242	242		2.38382	2.38382	2.38382		non	cue	3
9	sarpullido	183	Span	0	255	255	358	252	2.40654	2.40654	2.55388	2.4014	non	cue	3
9	caminata	28	Span	0	273	273	273		2.43616	2.43616	2.43616		non	cue	3
9	papitas	138	Span	0	286	286	436		2.45637	2.45637	2.63949		non	cue	3
9	guiso	86	Span	0	329	449	449		2.5172	2.65225	2.65225		non	cue	3
9	orgullo	134	Span	0	382	382	382	577	2.58206	2.58206	2.58206	2.76118	non	cue	3
9	cena	30	Span	0	411	411	411	203	2.61384	2.61384	2.61384	2.3075	non	cue	3
10	sailboat	181	Eng	0	116	116	350		2.06446	2.06446	2.54407		non	cue	3
10	wool	239	Eng	0	162	162	162		2.20952	2.20952	2.20952		non	cue	3
10	socks	194	Eng	0	167	167	167	181	2.22272	2.22272	2.22272	2.25768	non	cue	3
10	dessert	55	Eng	0	180	180	315	196	2.25527	2.25527	2.49831	2.29226	non	cue	3
10	stars	199	Eng	0	187	187	420		2.27184	2.27184	2.62325		non	cue	3
10	job	104	Eng	0	189	189	189	206	2.27646	2.27646	2.27646	2.31387	non	cue	3
10	warehouse	234	Eng	0	198	421	421		2.29667	2.62428	2.62428		non	cue	3
10	rug	180	Eng	0	211	211	211		2.32428	2.32428	2.32428		non	cue	3
10	skates	193	Eng	0	218	218	218		2.33846	2.33846	2.33846		non	cue	3
10	clothesline	38	Eng	0	241	554	554	106	2.38202	2.74351	2.74351	2.02531	non	cue	3
10	road	176	Eng	0	267	267	267		2.42651	2.42651	2.42651		non	cue	3
10	sprinklers	197	Eng	0	288	288	288		2.45939	2.45939	2.45939		non	cue	3
10	razors	169	Eng	0	298	298	450	343	2.47422	2.47422	2.65321	2.53529	non	cue	3
10	ankle	8	Eng	0	304	304	304		2.48287	2.48287	2.48287		non	cue	3
10	centuries	31	Eng	0	308	482	482	140	2.48855	2.68305	2.68305	2.14613	non	cue	3
10	ducks	60	Eng	0	310	310	310	332	2.49136	2.49136	2.49136	2.52114	non	cue	3
10	sale	182	Eng	0	316	316	460	288	2.49969	2.49969	2.66276	2.45939	non	cue	3
10	fish	75	Eng	0	424	680	680	179	2.62737	2.83251	2.83251	2.25285	non	cue	3
10	boss	21	Eng	1									non	cue	3
10	ticket	214	Eng	1									non	cue	3
10	siesta	191	Span	0	155	155	155	266	2.19033	2.19033	2.19033	2.42488	non	cue	3
10	primavera	158	Span	0	161	795	795	236	2.20683	2.90037	2.90037	2.37291	non	cue	3
10	lavadero	112	Span	0	170	301	666		2.23045	2.47857	2.82347		non	cue	3
10	muelle	126	Span	0	182	182	182	202	2.26007	2.26007	2.26007	2.30535	non	cue	3
10	siembras	190	Span	0	183	388	388	203	2.26245	2.58883	2.58883	2.3075	non	cue	3
10	cuentos	50	Span	0	184	184	184		2.26482	2.26482	2.26482		non	cue	3
10	puerta	162	Span	0	194	194	194	131	2.2878	2.2878	2.2878	2.11727	non	cue	3
10	bolsillo	19	Span	0	195	195	195	257	2.29003	2.29003	2.29003	2.40993	non	cue	3
10	tienda	215	Span	0	196	196	196	180	2.29226	2.29226	2.29226	2.25527	non	cue	3
10	impresora	99	Span	0	210	694	1305		2.32222	2.84136	3.11561		non	cue	3
10	viaje	229	Span	0	212	212	328	246	2.32634	2.32634	2.51587	2.39094	non	cue	3
10	gradas	83	Span	0	236	236	236	152	2.37291	2.37291	2.37291	2.18184	non	cue	3
10	hogar	93	Span	0	272	272	272	178	2.43457	2.43457	2.43457	2.25042	non	cue	3
10	congelador	45	Span	0	292	538	863	273	2.46538	2.73078	2.93601	2.43616	non	cue	3
10	nueces	131	Span	0	304	304	304		2.48287	2.48287	2.48287		non	cue	3
10	paisaje	136	Span	0	310	310	575	154	2.49136	2.49136	2.75967	2.18752	non	cue	3
10	juguetes	107	Span	0	312	312	312	189	2.49415	2.49415	2.49415	2.27646	non	cue	3
10	lucha	114	Span	0	547	547	547	309	2.73799	2.73799	2.73799	2.48996	non	cue	3
10	tempestad	211	Span	1									non	cue	3
12	pride	157	Eng	0	113	113	113	145	2.05308	2.05308	2.05308	2.16137	non	cue	3
12	county	47	Eng	0	118	118	118		2.07188	2.07188	2.07188		non	cue	3
12	wall	232	Eng	0	146	146	146	178	2.16435	2.16435	2.16435	2.25042	non	cue	3
12	head	89	Eng	0	154	154	154	237	2.18752	2.18752	2.18752	2.37475	non	cue	3
12	hallway	88	Eng	0	159	159	159		2.2014	2.2014	2.2014		non	cue	3
12	cold	42	Eng	0	166	166	166		2.22011	2.22011	2.22011		non	cue	3
12	daughter	51	Eng	0	173	173	173	131	2.23805	2.23805	2.23805	2.11727	non	cue	3
12	players	148	Eng	0	180	180	180	255	2.25527	2.25527	2.25527	2.40654	non	cue	3
12	hailstorm	87	Eng	0	180	180	180		2.25527	2.25527	2.25527		non	cue	3
12	tenant	212	Eng	0	180	405	405	261	2.25527	2.60746	2.60746	2.41664	non	cue	3
12	meal	118	Eng	0	185	185	185	158	2.26717	2.26717	2.26717	2.19866	non	cue	3
12	rash	168	Eng	0	204	204	204	119	2.30963	2.30963	2.30963	2.07555	non	cue	3
12	plums	149	Eng	0	211	211	211	206	2.32428	2.32428	2.32428	2.31387	non	cue	3
12	fries	78	Eng	0	225	225	225		2.35218	2.35218	2.35218		non	cue	3
12	stairs	198	Eng	0	232	232	232		2.36549	2.36549	2.36549		non	cue	3
12	clothes	37	Eng	0	233	233	842		2.36736	2.36736	2.92531		non	cue	3
12	stew	200	Eng	0	248	248	248		2.39445	2.39445	2.39445		non	cue	3
12	doves	58	Eng	0	249	249	879	210	2.3962	2.3962	2.94399	2.32222	non	cue	3
12	walk	231	Eng	1				285				2.45484	non	cue	3
12	turkey	223	Eng	1									non	cue	3
12	muerte	127	Span	0	153	153	153	160	2.18469	2.18469	2.18469	2.20412	non	cue	3
12	gabardina	80	Span	0	173	1110	1110	247	2.23805	3.04532	3.04532	2.3927	non	cue	3
12	ampolla	7	Span	0	181	181	640	127	2.25768	2.25768	2.80618	2.1038	non	cue	3
12	mendigo	120	Span	0	190	190	190	262	2.27875	2.27875	2.27875	2.4183	non	cue	3
12	luna	116	Span	0	192	192	192		2.2833	2.2833	2.2833		non	cue	3
12	fuerza	79	Span	0	196	196	307	165	2.29226	2.29226	2.48714	2.21748	non	cue	3
12	caballo	25	Span	0	197	197	197	207	2.29447	2.29447	2.29447	2.31597	non	cue	3
12	dientes	56	Span	0	205	205	205	142	2.31175	2.31175	2.31175	2.15229	non	cue	3
12	hormigas	96	Span	0	228	228	228	222	2.35793	2.35793	2.35793	2.34635	non	cue	3
12	techo	209	Span	0	251	251	251	178	2.39967	2.39967	2.39967	2.25042	non	cue	3
12	granjero	85	Span	0	257	382	382	147	2.40993	2.58206	2.58206	2.16732	non	cue	3
12	oro	135	Span	0	260	260	260		2.41497	2.41497	2.41497		non	cue	3
12	alivio	6	Span	0	263	263	263		2.41996	2.41996	2.41996		non	cue	3
12	piscinas	145	Span	0	275	684	684	191	2.43933	2.83506	2.83506	2.28103	non	cue	3
12	plancha	147	Span	0	279	279	279	188	2.4456	2.4456	2.4456	2.27416	non	cue	3
12	colcha	41	Span	0	280	442	442	301	2.44716	2.64542	2.64542	2.47857	non	cue	3
12	caballete	24	Span	0	287	368	368	259	2.45788	2.56585	2.56585	2.4133	non	cue	3
12	sastre	184	Span	0	301	301	301	189	2.47857	2.47857	2.47857	2.27646	non	cue	3
12	faroles	71	Span	0	330	330	481		2.51851	2.51851	2.68215		non	cue	3
12	ventanas	228	Span	0	346	346	346		2.53908	2.53908	2.53908		non	cue	3
13	washroom	235	Eng	0	150	778	1058		2.17609	2.89098	3.02449		non	cue	3
13	pier	144	Eng	0	167	167	167		2.22272	2.22272	2.22272		non	cue	3
13	stories	201	Eng	0	170	170	902	157	2.23045	2.23045	2.95521	2.1959	non	cue	3
13	crops	49	Eng	0	198	198	198		2.29667	2.29667	2.29667		non	cue	3
13	journal	105	Eng	0	200	359	519		2.30103	2.55509	2.71517		non	cue	3
13	toys	219	Eng	0	201	201	201		2.3032	2.3032	2.3032		non	cue	3
13	bleachers	15	Eng	0	218	218	699		2.33846	2.33846	2.84448		non	cue	3
13	door	57	Eng	0	221	221	221		2.34439	2.34439	2.34439		non	cue	3
13	trip	222	Eng	0	250	250	250		2.39794	2.39794	2.39794		non	cue	3
13	fight	73	Eng	0	273	273	273		2.43616	2.43616	2.43616		non	cue	3
13	printer	159	Eng	0	274	274	889		2.43775	2.43775	2.9489		non	cue	3
13	walnuts	233	Eng	0	277	426	426		2.44248	2.62941	2.62941		non	cue	3
13	nap	129	Eng	0	283	283	416		2.45179	2.45179	2.61909		non	cue	3
13	landscape	110	Eng	0	294	294	294		2.46835	2.46835	2.46835		non	cue	3
13	freezer	77	Eng	0	302	302	302	194	2.48001	2.48001	2.48001	2.2878	non	cue	3
13	spring	196	Eng	0	306	306	306	100	2.48572	2.48572	2.48572	2	non	cue	3
13	shop	189	Eng	0	316	316	714		2.49969	2.49969	2.8537		non	cue	3
13	storm	202	Eng	0	325	325	325		2.51188	2.51188	2.51188		non	cue	3
13	home	94	Eng	0	337	337	580		2.52763	2.52763	2.76343		non	cue	3
13	pocket	150	Eng	0	437	437	778	175	2.64048	2.64048	2.89098	2.24304	non	cue	3
13	pavo	142	Span	0	142	142	313		2.15229	2.15229	2.49554		non	cue	3
13	condado	44	Span	0	146	343	492	148	2.16435	2.53529	2.69197	2.17026	non	cue	3
13	sarpullido	183	Span	0	151	340	836		2.17898	2.53148	2.92221		non	cue	3
13	granizada	84	Span	0	160	428	428		2.20412	2.63144	2.63144		non	cue	3
13	guiso	86	Span	0	188	188	337		2.27416	2.27416	2.52763		non	cue	3
13	cena	30	Span	0	194	194	372		2.2878	2.2878	2.57054		non	cue	3
13	jugadores	106	Span	0	196	196	196	195	2.29226	2.29226	2.29226	2.29003	non	cue	3
13	cabeza	26	Span	0	209	363	583	141	2.32015	2.55991	2.76567	2.14922	non	cue	3
13	pasillo	139	Span	0	210	448	680		2.32222	2.65128	2.83251		non	cue	3
13	muro	128	Span	0	215	215	349	344	2.33244	2.33244	2.54283	2.53656	non	cue	3
13	escaleras	63	Span	0	222	413	413		2.34635	2.61595	2.61595		non	cue	3
13	inquilino	100	Span	0	228	536	917		2.35793	2.72916	2.96237		non	cue	3
13	caminata	28	Span	0	250	473	473		2.39794	2.67486	2.67486		non	cue	3
13	orgullo	134	Span	0	252	252	417	149	2.4014	2.4014	2.62014	2.17319	non	cue	3
13	ciruelas	35	Span	0	252	252	960		2.4014	2.4014	2.98227		non	cue	3
13	resfriado	172	Span	0	321	321	1269	347	2.50651	2.50651	3.10346	2.54033	non	cue	3
13	papitas	138	Span	0	340	340	649		2.53148	2.53148	2.81224		non	cue	3
13	hija	91	Span	0	348	573	573		2.54158	2.75815	2.75815		non	cue	3
13	ropa	179	Span	0	352	352	352		2.54654	2.54654	2.54654		non	cue	3
13	palomas	137	Span	0	418	418	418	358	2.62118	2.62118	2.62118	2.55388	non	cue	3
14	skates	193	Eng	0	158	158	158		2.19866	2.19866	2.19866		non	cue	3
14	rug	180	Eng	0	190	190	190		2.27875	2.27875	2.27875		non	cue	3
14	ducks	60	Eng	0	211	211	211		2.32428	2.32428	2.32428		non	cue	3
14	fish	75	Eng	0	223	223	223	219	2.3483	2.3483	2.3483	2.34044	non	cue	3
14	stars	199	Eng	0	225	225	695	487	2.35218	2.35218	2.84198	2.68753	non	cue	3
14	wool	239	Eng	0	229	229	229		2.35984	2.35984	2.35984		non	cue	3
14	dessert	55	Eng	0	230	230	230		2.36173	2.36173	2.36173		non	cue	3
14	socks	194	Eng	0	233	233	233		2.36736	2.36736	2.36736		non	cue	3
14	road	176	Eng	0	253	253	253	237	2.40312	2.40312	2.40312	2.37475	non	cue	3
14	warehouse	234	Eng	0	256	256	256	164	2.40824	2.40824	2.40824	2.21484	non	cue	3
14	clothesline	38	Eng	0	261	261	261	198	2.41664	2.41664	2.41664	2.29667	non	cue	3
14	sale	182	Eng	0	267	267	267	350	2.42651	2.42651	2.42651	2.54407	non	cue	3
14	sprinklers	197	Eng	0	271	271	271		2.43297	2.43297	2.43297		non	cue	3
14	ankle	8	Eng	0	285	285	285	224	2.45484	2.45484	2.45484	2.35025	non	cue	3
14	job	104	Eng	0	287	287	287		2.45788	2.45788	2.45788		non	cue	3
14	centuries	31	Eng	0	292	292	292	144	2.46538	2.46538	2.46538	2.15836	non	cue	3
14	sailboat	181	Eng	0	309	309	309		2.48996	2.48996	2.48996		non	cue	3
14	ticket	214	Eng	0	324	463	733		2.51055	2.66558	2.8651		non	cue	3
14	razors	169	Eng	0	331	331	607	219	2.51983	2.51983	2.78319	2.34044	non	cue	3
14	boss	21	Eng	0	351	351	351	246	2.54531	2.54531	2.54531	2.39094	non	cue	3
14	bolsillo	19	Span	0	140	140	140		2.14613	2.14613	2.14613		non	cue	3
14	viaje	229	Span	0	158	158	158		2.19866	2.19866	2.19866		non	cue	3
14	lavadero	112	Span	0	194	194	194		2.2878	2.2878	2.2878		non	cue	3
14	muelle	126	Span	0	196	196	196	325	2.29226	2.29226	2.29226	2.51188	non	cue	3
14	tempestad	211	Span	0	203	203	203	163	2.3075	2.3075	2.3075	2.21219	non	cue	3
14	paisaje	136	Span	0	213	621	621	262	2.32838	2.79309	2.79309	2.4183	non	cue	3
14	puerta	162	Span	0	226	226	226		2.35411	2.35411	2.35411		non	cue	3
14	impresora	99	Span	0	233	233	238		2.36736	2.36736	2.37658		non	cue	3
14	siembras	190	Span	0	233	233	466	332	2.36736	2.36736	2.66839	2.52114	non	cue	3
14	lucha	114	Span	0	243	243	243		2.38561	2.38561	2.38561		non	cue	3
14	siesta	191	Span	0	262	262	262		2.4183	2.4183	2.4183		non	cue	3
14	tienda	215	Span	0	266	559	908	297	2.42488	2.74741	2.95809	2.47276	non	cue	3
14	primavera	158	Span	0	278	278	278	361	2.44404	2.44404	2.44404	2.55751	non	cue	3
14	congelador	45	Span	0	288	425	425	241	2.45939	2.62839	2.62839	2.38202	non	cue	3
14	hogar	93	Span	0	289	289	289	263	2.4609	2.4609	2.4609	2.41996	non	cue	3
14	nueces	131	Span	0	304	304	304	200	2.48287	2.48287	2.48287	2.30103	non	cue	3
14	cuentos	50	Span	0	311	311	311		2.49276	2.49276	2.49276		non	cue	3
14	juguetes	107	Span	0	323	323	323		2.5092	2.5092	2.5092		non	cue	3
14	gradas	83	Span	0	328	328	1105		2.51587	2.51587	3.04336		non	cue	3
15	quilt	163	Eng	0	171	359	359	310	2.233	2.55509	2.55509	2.49136	non	cue	3
15	farmer	70	Eng	0	179	179	179	183	2.25285	2.25285	2.25285	2.26245	non	cue	3
15	gold	82	Eng	0	185	185	185	251	2.26717	2.26717	2.26717	2.39967	non	cue	3
15	teeth	210	Eng	0	186	281	634		2.26951	2.44871	2.80209		non	cue	3
15	raincoat	167	Eng	0	189	907	907		2.27646	2.95761	2.95761		non	cue	3
15	beggar	14	Eng	0	210	310	310	256	2.32222	2.49136	2.49136	2.40824	non	cue	3
15	horse	97	Eng	0	243	243	243		2.38561	2.38561	2.38561		non	cue	3
15	iron	102	Eng	0	253	253	253	203	2.40312	2.40312	2.40312	2.3075	non	cue	3
15	blister	16	Eng	0	254	406	406		2.40483	2.60853	2.60853		non	cue	3
15	roof	178	Eng	0	272	272	272		2.43457	2.43457	2.43457		non	cue	3
15	windows	237	Eng	0	280	363	788		2.44716	2.55991	2.89653		non	cue	3
15	death	52	Eng	0	286	286	286	193	2.45637	2.45637	2.45637	2.28556	non	cue	3
15	pools	152	Eng	0	322	322	616		2.50786	2.50786	2.78958		non	cue	3
15	tailor	208	Eng	0	329	329	329		2.5172	2.5172	2.5172		non	cue	3
15	strength	203	Eng	0	332	332	332	206	2.52114	2.52114	2.52114	2.31387	non	cue	3
15	moon	124	Eng	0	352	352	352		2.54654	2.54654	2.54654		non	cue	3
15	lanterns	111	Eng	0	354	354	354	174	2.549	2.549	2.549	2.24055	non	cue	3
15	relief	171	Eng	0	372	372	372	217	2.57054	2.57054	2.57054	2.33646	non	cue	3
15	easel	61	Eng	0	429	429	429	242	2.63246	2.63246	2.63246	2.38382	non	cue	3
15	ants	9	Eng	0	530	530	530		2.72428	2.72428	2.72428		non	cue	3
15	tendedero	213	Span	0	139	139	549		2.14301	2.14301	2.73957		non	cue	3
15	lana	109	Span	0	141	141	141	253	2.14922	2.14922	2.14922	2.40312	non	cue	3
15	rociadores	177	Span	0	146	370	370		2.16435	2.5682	2.5682		non	cue	3
15	estrellas	69	Span	0	169	169	169	246	2.22789	2.22789	2.22789	2.39094	non	cue	3
15	peces	143	Span	0	181	181	387	253	2.25768	2.25768	2.58771	2.40312	non	cue	3
15	siglos	192	Span	0	188	332	332		2.27416	2.52114	2.52114		non	cue	3
15	alfombra	5	Span	0	204	436	804		2.30963	2.63949	2.90526		non	cue	3
15	venta	227	Span	0	234	234	234		2.36922	2.36922	2.36922		non	cue	3
15	patos	141	Span	0	238	238	238		2.37658	2.37658	2.37658		non	cue	3
15	tobillo	216	Span	0	243	243	243		2.38561	2.38561	2.38561		non	cue	3
15	trabajo	220	Span	0	245	245	245		2.38917	2.38917	2.38917		non	cue	3
15	postre	154	Span	0	262	262	262		2.4183	2.4183	2.4183		non	cue	3
15	carretera	29	Span	0	272	429	429		2.43457	2.63246	2.63246		non	cue	3
15	velero	226	Span	0	279	279	279	214	2.4456	2.4456	2.4456	2.33041	non	cue	3
15	jefe	103	Span	0	279	279	279	229	2.4456	2.4456	2.4456	2.35984	non	cue	3
15	boleto	18	Span	0	288	288	288		2.45939	2.45939	2.45939		non	cue	3
15	bodega	17	Span	0	296	296	296		2.47129	2.47129	2.47129		non	cue	3
15	calcetines	27	Span	0	359	359	359		2.55509	2.55509	2.55509		non	cue	3
15	afeitadoras	1	Span	0	389	584	946		2.58995	2.76641	2.97589		non	cue	3
15	patines	140	Span	0	396	396	396		2.5977	2.5977	2.5977		non	cue	3
16	wall	232	Eng	0	105	105	299		2.02119	2.02119	2.47567		non	cue	3
16	clothes	37	Eng	0	160	160	747		2.20412	2.20412	2.87332		non	cue	3
16	players	148	Eng	0	175	175	669	155	2.24304	2.24304	2.82543	2.19033	non	cue	3
16	stew	200	Eng	0	203	203	707		2.3075	2.3075	2.84942		non	cue	3
16	stairs	198	Eng	0	204	204	439		2.30963	2.30963	2.64246		non	cue	3
16	hailstorm	87	Eng	0	207	458	818		2.31597	2.66087	2.91275		non	cue	3
16	hallway	88	Eng	0	209	209	599		2.32015	2.32015	2.77743		non	cue	3
16	cold	42	Eng	0	219	219	470	312	2.34044	2.34044	2.6721	2.49415	non	cue	3
16	doves	58	Eng	0	239	239	480	245	2.3784	2.3784	2.68124	2.38917	non	cue	3
16	county	47	Eng	0	252	252	505	229	2.4014	2.4014	2.70329	2.35984	non	cue	3
16	plums	149	Eng	0	272	272	562		2.43457	2.43457	2.74974		non	cue	3
16	meal	118	Eng	0	287	287	479		2.45788	2.45788	2.68034		non	cue	3
16	daughter	51	Eng	0	292	292	302		2.46538	2.46538	2.48001		non	cue	3
16	walk	231	Eng	0	307	457	781	260	2.48714	2.65992	2.89265	2.41497	non	cue	3
16	tenant	212	Eng	0	320	320	320		2.50515	2.50515	2.50515		non	cue	3
16	pride	157	Eng	0	348	348	726		2.54158	2.54158	2.86094		non	cue	3
16	head	89	Eng	0	376	376	376		2.57519	2.57519	2.57519		non	cue	3
16	rash	168	Eng	0	376	376	794		2.57519	2.57519	2.89982		non	cue	3
16	turkey	223	Eng	0	388	388	544		2.58883	2.58883	2.7356		non	cue	3
16	fries	78	Eng	0	438	438	438		2.64147	2.64147	2.64147		non	cue	3
16	alivio	6	Span	0	127	127	660		2.1038	2.1038	2.81954		non	cue	3
16	ventanas	228	Span	0	131	131	894		2.11727	2.11727	2.95134		non	cue	3
16	colcha	41	Span	0	158	523	1112	273	2.19866	2.7185	3.0461	2.43616	non	cue	3
16	plancha	147	Span	0	167	470	771		2.22272	2.6721	2.88705		non	cue	3
16	luna	116	Span	0	174	509	745		2.24055	2.70672	2.87216		non	cue	3
16	dientes	56	Span	0	178	178	463	247	2.25042	2.25042	2.66558	2.3927	non	cue	3
16	faroles	71	Span	0	213	785	785		2.32838	2.89487	2.89487		non	cue	3
16	hormigas	96	Span	0	223	223	426	227	2.3483	2.3483	2.62941	2.35603	non	cue	3
16	mendigo	120	Span	0	231	231	1481	279	2.36361	2.36361	3.17056	2.4456	non	cue	3
16	granjero	85	Span	0	234	569	839		2.36922	2.75511	2.92376		non	cue	3
16	piscinas	145	Span	0	236	319	998		2.37291	2.50379	2.99913		non	cue	3
16	fuerza	79	Span	0	258	258	258		2.41162	2.41162	2.41162		non	cue	3
16	caballete	24	Span	0	278	592	1305		2.44404	2.77232	3.11561		non	cue	3
16	gabardina	80	Span	0	287	931	958		2.45788	2.96895	2.98137		non	cue	3
16	muerte	127	Span	0	298	298	298	201	2.47422	2.47422	2.47422	2.3032	non	cue	3
16	sastre	184	Span	0	314	314	817	213	2.49693	2.49693	2.91222	2.32838	non	cue	3
16	caballo	25	Span	0	356	356	613	246	2.55145	2.55145	2.78746	2.39094	non	cue	3
16	ampolla	7	Span	0	418	881	902		2.62118	2.94498	2.95521		non	cue	3
16	techo	209	Span	0	419	419	614		2.62221	2.62221	2.78817		non	cue	3
16	oro	135	Span	0	457	457	457		2.65992	2.65992	2.65992		non	cue	3
17	landscape	110	Eng	0	115	115	660		2.0607	2.0607	2.81954		non	cue	3
17	nap	129	Eng	0	170	170	170		2.23045	2.23045	2.23045		non	cue	3
17	door	57	Eng	0	175	175	377	201	2.24304	2.24304	2.57634	2.3032	non	cue	3
17	storm	202	Eng	0	180	180	180	169	2.25527	2.25527	2.25527	2.22789	non	cue	3
17	washroom	235	Eng	0	180	263	849		2.25527	2.41996	2.92891		non	cue	3
17	printer	159	Eng	0	180	339	913	243	2.25527	2.5302	2.96047	2.38561	non	cue	3
17	crops	49	Eng	0	182	416	652		2.26007	2.61909	2.81425		non	cue	3
17	pier	144	Eng	0	187	187	187		2.27184	2.27184	2.27184		non	cue	3
17	freezer	77	Eng	0	213	213	213	166	2.32838	2.32838	2.32838	2.22011	non	cue	3
17	walnuts	233	Eng	0	224	224	224		2.35025	2.35025	2.35025		non	cue	3
17	journal	105	Eng	0	238	238	399	163	2.37658	2.37658	2.60097	2.21219	non	cue	3
17	home	94	Eng	0	243	243	585	124	2.38561	2.38561	2.76716	2.09342	non	cue	3
17	trip	222	Eng	0	244	445	946		2.38739	2.64836	2.97589		non	cue	3
17	shop	189	Eng	0	254	254	448	149	2.40483	2.40483	2.65128	2.17319	non	cue	3
17	bleachers	15	Eng	0	257	257	684	218	2.40993	2.40993	2.83506	2.33846	non	cue	3
17	pocket	150	Eng	0	264	264	264	385	2.4216	2.4216	2.4216	2.58546	non	cue	3
17	toys	219	Eng	0	304	304	304		2.48287	2.48287	2.48287		non	cue	3
17	fight	73	Eng	0	314	314	314	285	2.49693	2.49693	2.49693	2.45484	non	cue	3
17	spring	196	Eng	0	412	412	412	266	2.6149	2.6149	2.6149	2.42488	non	cue	3
17	stories	201	Eng	0	616	616	616		2.78958	2.78958	2.78958		non	cue	3
17	caminata	28	Span	0	105	259	1080		2.02119	2.4133	3.03342		non	cue	3
17	pavo	142	Span	0	111	111	443		2.04532	2.04532	2.6464		non	cue	3
17	cabeza	26	Span	0	125	279	279	212	2.09691	2.4456	2.4456	2.32634	non	cue	3
17	jugadores	106	Span	0	145	145	145	180	2.16137	2.16137	2.16137	2.25527	non	cue	3
17	papitas	138	Span	0	148	148	287		2.17026	2.17026	2.45788		non	cue	3
17	pasillo	139	Span	0	156	156	156		2.19312	2.19312	2.19312		non	cue	3
17	hija	91	Span	0	172	172	172		2.23553	2.23553	2.23553		non	cue	3
17	palomas	137	Span	0	182	182	1308	234	2.26007	2.26007	3.11661	2.36922	non	cue	3
17	inquilino	100	Span	0	217	1252	1385		2.33646	3.0976	3.14145		non	cue	3
17	sarpullido	183	Span	0	217	217	2683		2.33646	2.33646	3.42862		non	cue	3
17	escaleras	63	Span	0	223	537	537		2.3483	2.72997	2.72997		non	cue	3
17	muro	128	Span	0	239	410	730	251	2.3784	2.61278	2.86332	2.39967	non	cue	3
17	granizada	84	Span	0	275	275	740		2.43933	2.43933	2.86923		non	cue	3
17	orgullo	134	Span	0	295	295	295	176	2.46982	2.46982	2.46982	2.24551	non	cue	3
17	ropa	179	Span	0	313	313	313		2.49554	2.49554	2.49554		non	cue	3
17	guiso	86	Span	0	328	328	328		2.51587	2.51587	2.51587		non	cue	3
17	ciruelas	35	Span	0	341	1022	1445		2.53275	3.00945	3.15987		non	cue	3
17	cena	30	Span	0	411	411	411		2.61384	2.61384	2.61384		non	cue	3
17	condado	44	Span	0	459	889	1059	160	2.66181	2.9489	3.0249	2.20412	non	cue	3
17	resfriado	172	Span	0	468	823	1170	228	2.67025	2.9154	3.06819	2.35793	non	cue	3
18	road	176	Eng	0	102	102	102		2.0086	2.0086	2.0086		non	cue	3
18	fish	75	Eng	0	163	163	163	244	2.21219	2.21219	2.21219	2.38739	non	cue	3
18	clothesline	38	Eng	0	189	885	885		2.27646	2.94694	2.94694		non	cue	3
18	wool	239	Eng	0	202	202	202		2.30535	2.30535	2.30535		non	cue	3
18	razors	169	Eng	0	235	235	235	198	2.37107	2.37107	2.37107	2.29667	non	cue	3
18	skates	193	Eng	0	235	422	422	200	2.37107	2.62531	2.62531	2.30103	non	cue	3
18	warehouse	234	Eng	0	238	544	544		2.37658	2.7356	2.7356		non	cue	3
18	dessert	55	Eng	0	251	251	569		2.39967	2.39967	2.75511		non	cue	3
18	centuries	31	Eng	0	256	648	648	232	2.40824	2.81158	2.81158	2.36549	non	cue	3
18	job	104	Eng	0	263	263	263		2.41996	2.41996	2.41996		non	cue	3
18	stars	199	Eng	0	267	267	267		2.42651	2.42651	2.42651		non	cue	3
18	ankle	8	Eng	0	281	281	405		2.44871	2.44871	2.60746		non	cue	3
18	sailboat	181	Eng	0	286	286	400	253	2.45637	2.45637	2.60206	2.40312	non	cue	3
18	ticket	214	Eng	0	299	299	375		2.47567	2.47567	2.57403		non	cue	3
18	rug	180	Eng	0	307	307	450		2.48714	2.48714	2.65321		non	cue	3
18	socks	194	Eng	0	371	371	621	204	2.56937	2.56937	2.79309	2.30963	non	cue	3
18	boss	21	Eng	0	377	377	377	161	2.57634	2.57634	2.57634	2.20683	non	cue	3
18	ducks	60	Eng	0	379	379	379		2.57864	2.57864	2.57864		non	cue	3
18	sale	182	Eng	0	468	661	661		2.67025	2.8202	2.8202		non	cue	3
18	sprinklers	197	Eng	0	618	618	618		2.79099	2.79099	2.79099		non	cue	3
18	tempestad	211	Span	0	120	120	387		2.07918	2.07918	2.58771		non	cue	3
18	siesta	191	Span	0	152	152	321	215	2.18184	2.18184	2.50651	2.33244	non	cue	3
18	puerta	162	Span	0	167	167	167		2.22272	2.22272	2.22272		non	cue	3
18	juguetes	107	Span	0	172	172	172	237	2.23553	2.23553	2.23553	2.37475	non	cue	3
18	hogar	93	Span	0	173	173	173	268	2.23805	2.23805	2.23805	2.42813	non	cue	3
18	nueces	131	Span	0	196	196	196		2.29226	2.29226	2.29226		non	cue	3
18	bolsillo	19	Span	0	198	198	198	265	2.29667	2.29667	2.29667	2.42325	non	cue	3
18	primavera	158	Span	0	201	364	364	386	2.3032	2.5611	2.5611	2.58659	non	cue	3
18	viaje	229	Span	0	236	236	236	254	2.37291	2.37291	2.37291	2.40483	non	cue	3
18	tienda	215	Span	0	241	241	241	200	2.38202	2.38202	2.38202	2.30103	non	cue	3
18	impresora	99	Span	0	257	432	432		2.40993	2.63548	2.63548		non	cue	3
18	siembras	190	Span	0	260	260	260	217	2.41497	2.41497	2.41497	2.33646	non	cue	3
18	lavadero	112	Span	0	295	295	295		2.46982	2.46982	2.46982		non	cue	3
18	cuentos	50	Span	0	316	316	316		2.49969	2.49969	2.49969		non	cue	3
18	paisaje	136	Span	0	317	317	317		2.50106	2.50106	2.50106		non	cue	3
18	muelle	126	Span	0	331	331	331		2.51983	2.51983	2.51983		non	cue	3
18	congelador	45	Span	0	349	503	503	330	2.54283	2.70157	2.70157	2.51851	non	cue	3
18	lucha	114	Span	0	364	364	364	369	2.5611	2.5611	2.5611	2.56703	non	cue	3
18	gradas	83	Span	0	404	404	404	220	2.60638	2.60638	2.60638	2.34242	non	cue	3
19	death	52	Eng	0	136	136	136		2.13354	2.13354	2.13354		non	cue	3
19	iron	102	Eng	0	150	150	150	171	2.17609	2.17609	2.17609	2.233	non	cue	3
19	horse	97	Eng	0	158	158	158	164	2.19866	2.19866	2.19866	2.21484	non	cue	3
19	quilt	163	Eng	0	180	479	791	191	2.25527	2.68034	2.89818	2.28103	non	cue	3
19	strength	203	Eng	0	187	187	187	144	2.27184	2.27184	2.27184	2.15836	non	cue	3
19	gold	82	Eng	0	187	187	333		2.27184	2.27184	2.52244		non	cue	3
19	raincoat	167	Eng	0	191	191	191		2.28103	2.28103	2.28103		non	cue	3
19	teeth	210	Eng	0	195	195	195		2.29003	2.29003	2.29003		non	cue	3
19	windows	237	Eng	0	196	196	542		2.29226	2.29226	2.734		non	cue	3
19	blister	16	Eng	0	197	197	396		2.29447	2.29447	2.5977		non	cue	3
19	pools	152	Eng	0	222	222	307		2.34635	2.34635	2.48714		non	cue	3
19	easel	61	Eng	0	247	247	247		2.3927	2.3927	2.3927		non	cue	3
19	relief	171	Eng	0	251	251	251		2.39967	2.39967	2.39967		non	cue	3
19	lanterns	111	Eng	0	260	260	260		2.41497	2.41497	2.41497		non	cue	3
19	farmer	70	Eng	0	263	263	263	143	2.41996	2.41996	2.41996	2.15534	non	cue	3
19	roof	178	Eng	0	287	287	287	134	2.45788	2.45788	2.45788	2.1271	non	cue	3
19	ants	9	Eng	0	318	318	318		2.50243	2.50243	2.50243		non	cue	3
19	beggar	14	Eng	0	347	347	347	195	2.54033	2.54033	2.54033	2.29003	non	cue	3
19	moon	124	Eng	0	407	407	407		2.60959	2.60959	2.60959		non	cue	3
19	tailor	208	Eng	0	543	543	543	174	2.7348	2.7348	2.7348	2.24055	non	cue	3
19	postre	154	Span	0	103	103	103		2.01284	2.01284	2.01284		non	cue	3
19	jefe	103	Span	0	131	131	131		2.11727	2.11727	2.11727		non	cue	3
19	peces	143	Span	0	137	137	137	155	2.13672	2.13672	2.13672	2.19033	non	cue	3
19	estrellas	69	Span	0	146	146	301	192	2.16435	2.16435	2.47857	2.2833	non	cue	3
19	venta	227	Span	0	168	288	288	161	2.22531	2.45939	2.45939	2.20683	non	cue	3
19	siglos	192	Span	0	168	317	317	128	2.22531	2.50106	2.50106	2.10721	non	cue	3
19	lana	109	Span	0	175	175	175	258	2.24304	2.24304	2.24304	2.41162	non	cue	3
19	velero	226	Span	0	176	176	176	189	2.24551	2.24551	2.24551	2.27646	non	cue	3
19	boleto	18	Span	0	184	184	184		2.26482	2.26482	2.26482		non	cue	3
19	tobillo	216	Span	0	187	187	310		2.27184	2.27184	2.49136		non	cue	3
19	afeitadoras	1	Span	0	193	464	464		2.28556	2.66652	2.66652		non	cue	3
19	patines	140	Span	0	194	194	194		2.2878	2.2878	2.2878		non	cue	3
19	alfombra	5	Span	0	197	197	197		2.29447	2.29447	2.29447		non	cue	3
19	bodega	17	Span	0	201	460	956		2.3032	2.66276	2.98046		non	cue	3
19	trabajo	220	Span	0	202	202	202		2.30535	2.30535	2.30535		non	cue	3
19	patos	141	Span	0	205	205	205	153	2.31175	2.31175	2.31175	2.18469	non	cue	3
19	carretera	29	Span	0	220	220	220		2.34242	2.34242	2.34242		non	cue	3
19	tendedero	213	Span	0	258	258	258		2.41162	2.41162	2.41162		non	cue	3
19	calcetines	27	Span	0	266	266	266		2.42488	2.42488	2.42488		non	cue	3
19	rociadores	177	Span	0	335	485	485		2.52504	2.68574	2.68574		non	cue	3
20	wall	232	Eng	0	117	117	117	160	2.06819	2.06819	2.06819	2.20412	non	cue	3
20	pride	157	Eng	0	133	133	133	219	2.12385	2.12385	2.12385	2.34044	non	cue	3
20	tenant	212	Eng	0	139	139	139	154	2.14301	2.14301	2.14301	2.18752	non	cue	3
20	cold	42	Eng	0	147	147	287	133	2.16732	2.16732	2.45788	2.12385	non	cue	3
20	players	148	Eng	0	163	163	163	239	2.21219	2.21219	2.21219	2.3784	non	cue	3
20	walk	231	Eng	0	204	204	204	364	2.30963	2.30963	2.30963	2.5611	non	cue	3
20	doves	58	Eng	0	208	208	350		2.31806	2.31806	2.54407		non	cue	3
20	clothes	37	Eng	0	219	219	991		2.34044	2.34044	2.99607		non	cue	3
20	hallway	88	Eng	0	223	223	348		2.3483	2.3483	2.54158		non	cue	3
20	rash	168	Eng	0	224	224	224		2.35025	2.35025	2.35025		non	cue	3
20	fries	78	Eng	0	248	248	248		2.39445	2.39445	2.39445		non	cue	3
20	daughter	51	Eng	0	252	252	252	183	2.4014	2.4014	2.4014	2.26245	non	cue	3
20	plums	149	Eng	0	257	331	331		2.40993	2.51983	2.51983		non	cue	3
20	turkey	223	Eng	0	258	258	258	254	2.41162	2.41162	2.41162	2.40483	non	cue	3
20	meal	118	Eng	0	269	269	269		2.42975	2.42975	2.42975		non	cue	3
20	hailstorm	87	Eng	0	278	278	278	252	2.44404	2.44404	2.44404	2.4014	non	cue	3
20	stew	200	Eng	0	285	285	285	279	2.45484	2.45484	2.45484	2.4456	non	cue	3
20	head	89	Eng	0	293	293	293	288	2.46687	2.46687	2.46687	2.45939	non	cue	3
20	county	47	Eng	0	377	377	857	418	2.57634	2.57634	2.93298	2.62118	non	cue	3
20	stairs	198	Eng	1									non	cue	3
20	luna	116	Span	0	145	301	301	516	2.16137	2.47857	2.47857	2.71265	non	cue	3
20	plancha	147	Span	0	150	277	297		2.17609	2.44248	2.47276		non	cue	3
20	gabardina	80	Span	0	158	701	861	186	2.19866	2.84572	2.935	2.26951	non	cue	3
20	ventanas	228	Span	0	172	312	521	296	2.23553	2.49415	2.71684	2.47129	non	cue	3
20	techo	209	Span	0	173	306	306	422	2.23805	2.48572	2.48572	2.62531	non	cue	3
20	caballete	24	Span	0	176	445	445	319	2.24551	2.64836	2.64836	2.50379	non	cue	3
20	sastre	184	Span	0	191	660	1082		2.28103	2.81954	3.03423		non	cue	3
20	dientes	56	Span	0	194	194	194	160	2.2878	2.2878	2.2878	2.20412	non	cue	3
20	alivio	6	Span	0	195	195	520		2.29003	2.29003	2.716		non	cue	3
20	caballo	25	Span	0	201	201	201	229	2.3032	2.3032	2.3032	2.35984	non	cue	3
20	muerte	127	Span	0	228	328	328		2.35793	2.51587	2.51587		non	cue	3
20	faroles	71	Span	0	230	230	302		2.36173	2.36173	2.48001		non	cue	3
20	hormigas	96	Span	0	230	571	571		2.36173	2.75664	2.75664		non	cue	3
20	piscinas	145	Span	0	237	237	436	261	2.37475	2.37475	2.63949	2.41664	non	cue	3
20	oro	135	Span	0	251	251	389		2.39967	2.39967	2.58995		non	cue	3
20	colcha	41	Span	0	271	438	674	280	2.43297	2.64147	2.82866	2.44716	non	cue	3
20	fuerza	79	Span	0	293	293	293		2.46687	2.46687	2.46687		non	cue	3
20	granjero	85	Span	0	335	335	709	104	2.52504	2.52504	2.85065	2.01703	non	cue	3
20	ampolla	7	Span	0	458	683	683		2.66087	2.83442	2.83442		non	cue	3
20	mendigo	120	Span	0	748	973	973	222	2.8739	2.98811	2.98811	2.34635	non	cue	3
21	freezer	77	Eng	0	160	160	160	234	2.20412	2.20412	2.20412	2.36922	non	cue	3
21	pocket	150	Eng	0	165	165	165	297	2.21748	2.21748	2.21748	2.47276	non	cue	3
21	landscape	110	Eng	0	189	354	354	217	2.27646	2.549	2.549	2.33646	non	cue	3
21	spring	196	Eng	0	194	194	754	126	2.2878	2.2878	2.87737	2.10037	non	cue	3
21	nap	129	Eng	0	197	197	197		2.29447	2.29447	2.29447		non	cue	3
21	storm	202	Eng	0	205	205	205	544	2.31175	2.31175	2.31175	2.7356	non	cue	3
21	trip	222	Eng	0	215	215	215	278	2.33244	2.33244	2.33244	2.44404	non	cue	3
21	printer	159	Eng	0	223	223	223	237	2.3483	2.3483	2.3483	2.37475	non	cue	3
21	home	94	Eng	0	257	257	402	178	2.40993	2.40993	2.60423	2.25042	non	cue	3
21	toys	219	Eng	0	262	262	262	265	2.4183	2.4183	2.4183	2.42325	non	cue	3
21	crops	49	Eng	0	267	387	387		2.42651	2.58771	2.58771		non	cue	3
21	shop	189	Eng	0	268	268	268	114	2.42813	2.42813	2.42813	2.0569	non	cue	3
21	pier	144	Eng	0	269	534	697	125	2.42975	2.72754	2.84323	2.09691	non	cue	3
21	door	57	Eng	0	272	272	272		2.43457	2.43457	2.43457		non	cue	3
21	journal	105	Eng	0	281	281	281	273	2.44871	2.44871	2.44871	2.43616	non	cue	3
21	bleachers	15	Eng	0	296	296	296	294	2.47129	2.47129	2.47129	2.46835	non	cue	3
21	stories	201	Eng	0	357	357	357	289	2.55267	2.55267	2.55267	2.4609	non	cue	3
21	walnuts	233	Eng	0	549	696	696	396	2.73957	2.84261	2.84261	2.5977	non	cue	3
21	washroom	235	Eng	0	879	1169	1169	222	2.94399	3.06781	3.06781	2.34635	non	cue	3
21	fight	73	Eng	1									non	cue	3
21	hija	91	Span	0	140	140	140		2.14613	2.14613	2.14613		non	cue	3
21	pavo	142	Span	0	146	146	146		2.16435	2.16435	2.16435		non	cue	3
21	ciruelas	35	Span	0	147	147	147	241	2.16732	2.16732	2.16732	2.38202	non	cue	3
21	pasillo	139	Span	0	147	147	329		2.16732	2.16732	2.5172		non	cue	3
21	cabeza	26	Span	0	165	165	165	233	2.21748	2.21748	2.21748	2.36736	non	cue	3
21	muro	128	Span	0	169	169	169	131	2.22789	2.22789	2.22789	2.11727	non	cue	3
21	orgullo	134	Span	0	204	204	204	176	2.30963	2.30963	2.30963	2.24551	non	cue	3
21	jugadores	106	Span	0	205	205	205		2.31175	2.31175	2.31175		non	cue	3
21	caminata	28	Span	0	212	750	750		2.32634	2.87506	2.87506		non	cue	3
21	escaleras	63	Span	0	216	346	346		2.33445	2.53908	2.53908		non	cue	3
21	guiso	86	Span	0	218	218	809	159	2.33846	2.33846	2.90795	2.2014	non	cue	3
21	cena	30	Span	0	226	226	226	225	2.35411	2.35411	2.35411	2.35218	non	cue	3
21	ropa	179	Span	0	243	243	243		2.38561	2.38561	2.38561		non	cue	3
21	papitas	138	Span	0	269	496	496		2.42975	2.69548	2.69548		non	cue	3
21	inquilino	100	Span	0	289	592	592		2.4609	2.77232	2.77232		non	cue	3
21	granizada	84	Span	0	310	310	310		2.49136	2.49136	2.49136		non	cue	3
21	sarpullido	183	Span	0	320	886	1170	162	2.50515	2.94743	3.06819	2.20952	non	cue	3
21	palomas	137	Span	0	444	444	680		2.64738	2.64738	2.83251		non	cue	3
21	condado	44	Span	0	452	661	1045	230	2.65514	2.8202	3.01912	2.36173	non	cue	3
21	resfriado	172	Span	0	609	609	609	226	2.78462	2.78462	2.78462	2.35411	non	cue	3
22	boss	21	Eng	0	114	114	830	136	2.0569	2.0569	2.91908	2.13354	non	cue	3
22	rug	180	Eng	0	156	156	156	276	2.19312	2.19312	2.19312	2.44091	non	cue	3
22	fish	75	Eng	0	158	158	158	204	2.19866	2.19866	2.19866	2.30963	non	cue	3
22	sale	182	Eng	0	183	183	183	195	2.26245	2.26245	2.26245	2.29003	non	cue	3
22	road	176	Eng	0	192	192	349	227	2.2833	2.2833	2.54283	2.35603	non	cue	3
22	dessert	55	Eng	0	203	394	394		2.3075	2.5955	2.5955		non	cue	3
22	ankle	8	Eng	0	212	453	453	177	2.32634	2.6561	2.6561	2.24797	non	cue	3
22	razors	169	Eng	0	225	225	588	226	2.35218	2.35218	2.76938	2.35411	non	cue	3
22	centuries	31	Eng	0	227	464	841	152	2.35603	2.66652	2.9248	2.18184	non	cue	3
22	ducks	60	Eng	0	234	234	234	234	2.36922	2.36922	2.36922	2.36922	non	cue	3
22	job	104	Eng	0	236	236	236	197	2.37291	2.37291	2.37291	2.29447	non	cue	3
22	wool	239	Eng	0	251	729	729		2.39967	2.86273	2.86273		non	cue	3
22	sprinklers	197	Eng	0	273	744	1292	127	2.43616	2.87157	3.11126	2.1038	non	cue	3
22	clothesline	38	Eng	0	280	280	866	214	2.44716	2.44716	2.93752	2.33041	non	cue	3
22	sailboat	181	Eng	0	295	550	550	205	2.46982	2.74036	2.74036	2.31175	non	cue	3
22	socks	194	Eng	0	325	325	670	293	2.51188	2.51188	2.82607	2.46687	non	cue	3
22	skates	193	Eng	0	335	335	567	170	2.52504	2.52504	2.75358	2.23045	non	cue	3
22	ticket	214	Eng	0	373	373	502		2.57171	2.57171	2.7007		non	cue	3
22	warehouse	234	Eng	1				189				2.27646	non	cue	3
22	stars	199	Eng	1									non	cue	3
22	primavera	158	Span	0	126	126	443	291	2.10037	2.10037	2.6464	2.46389	non	cue	3
22	hogar	93	Span	0	130	130	299	183	2.11394	2.11394	2.47567	2.26245	non	cue	3
22	lavadero	112	Span	0	136	136	136		2.13354	2.13354	2.13354		non	cue	3
22	tempestad	211	Span	0	137	137	688	246	2.13672	2.13672	2.83759	2.39094	non	cue	3
22	siesta	191	Span	0	141	141	141	137	2.14922	2.14922	2.14922	2.13672	non	cue	3
22	viaje	229	Span	0	154	154	317	365	2.18752	2.18752	2.50106	2.56229	non	cue	3
22	puerta	162	Span	0	161	161	461		2.20683	2.20683	2.6637		non	cue	3
22	cuentos	50	Span	0	165	698	1097		2.21748	2.84386	3.04021		non	cue	3
22	impresora	99	Span	0	205	307	307		2.31175	2.48714	2.48714		non	cue	3
22	muelle	126	Span	0	230	230	230	210	2.36173	2.36173	2.36173	2.32222	non	cue	3
22	siembras	190	Span	0	232	232	531	247	2.36549	2.36549	2.72509	2.3927	non	cue	3
22	gradas	83	Span	0	237	455	455	181	2.37475	2.65801	2.65801	2.25768	non	cue	3
22	nueces	131	Span	0	242	242	247		2.38382	2.38382	2.3927		non	cue	3
22	congelador	45	Span	0	307	307	1283		2.48714	2.48714	3.10823		non	cue	3
22	paisaje	136	Span	0	316	316	316	230	2.49969	2.49969	2.49969	2.36173	non	cue	3
22	juguetes	107	Span	0	318	318	355	132	2.50243	2.50243	2.55023	2.12057	non	cue	3
22	lucha	114	Span	0	452	1043	1241		2.65514	3.01828	3.09377		non	cue	3
22	bolsillo	19	Span	1				201				2.3032	non	cue	3
22	tienda	215	Span	1									non	cue	3
24	doves	58	Eng	0	133	228	424		2.12385	2.35793	2.62737		non	cue	3
24	turkey	223	Eng	0	159	159	159		2.2014	2.2014	2.2014		non	cue	3
24	stairs	198	Eng	0	159	159	304	135	2.2014	2.2014	2.48287	2.13033	non	cue	3
24	wall	232	Eng	0	165	165	165	206	2.21748	2.21748	2.21748	2.31387	non	cue	3
24	daughter	51	Eng	0	189	189	189		2.27646	2.27646	2.27646		non	cue	3
24	pride	157	Eng	0	191	191	191	227	2.28103	2.28103	2.28103	2.35603	non	cue	3
24	county	47	Eng	0	191	191	612		2.28103	2.28103	2.78675		non	cue	3
24	head	89	Eng	0	203	203	1037		2.3075	2.3075	3.01578		non	cue	3
24	cold	42	Eng	0	221	221	221		2.34439	2.34439	2.34439		non	cue	3
24	plums	149	Eng	0	221	221	221		2.34439	2.34439	2.34439		non	cue	3
24	meal	118	Eng	0	244	244	244	209	2.38739	2.38739	2.38739	2.32015	non	cue	3
24	hailstorm	87	Eng	0	257	257	257	186	2.40993	2.40993	2.40993	2.26951	non	cue	3
24	rash	168	Eng	0	275	275	521		2.43933	2.43933	2.71684		non	cue	3
24	players	148	Eng	0	277	277	277	187	2.44248	2.44248	2.44248	2.27184	non	cue	3
24	clothes	37	Eng	0	289	289	289		2.4609	2.4609	2.4609		non	cue	3
24	walk	231	Eng	0	294	294	294	121	2.46835	2.46835	2.46835	2.08279	non	cue	3
24	fries	78	Eng	0	312	465	465		2.49415	2.66745	2.66745		non	cue	3
24	hallway	88	Eng	0	315	315	315		2.49831	2.49831	2.49831		non	cue	3
24	tenant	212	Eng	0	336	336	336	370	2.52634	2.52634	2.52634	2.5682	non	cue	3
24	stew	200	Eng	0	451	451	782	173	2.65418	2.65418	2.89321	2.23805	non	cue	3
24	ventanas	228	Span	0	109	390	390		2.03743	2.59106	2.59106		non	cue	3
24	muerte	127	Span	0	155	304	304		2.19033	2.48287	2.48287		non	cue	3
24	ampolla	7	Span	0	162	1351	1351	175	2.20952	3.13066	3.13066	2.24304	non	cue	3
24	oro	135	Span	0	164	164	670		2.21484	2.21484	2.82607		non	cue	3
24	luna	116	Span	0	171	171	171		2.233	2.233	2.233		non	cue	3
24	techo	209	Span	0	179	179	179		2.25285	2.25285	2.25285		non	cue	3
24	fuerza	79	Span	0	193	193	193		2.28556	2.28556	2.28556		non	cue	3
24	sastre	184	Span	0	217	402	402	698	2.33646	2.60423	2.60423	2.84386	non	cue	3
24	caballo	25	Span	0	245	389	389		2.38917	2.58995	2.58995		non	cue	3
24	gabardina	80	Span	0	285	2333	2333		2.45484	3.36791	3.36791		non	cue	3
24	plancha	147	Span	0	306	306	306	396	2.48572	2.48572	2.48572	2.5977	non	cue	3
24	alivio	6	Span	0	312	697	865		2.49415	2.84323	2.93702		non	cue	3
24	granjero	85	Span	0	349	808	808		2.54283	2.90741	2.90741		non	cue	3
24	caballete	24	Span	0	359	359	359	413	2.55509	2.55509	2.55509	2.61595	non	cue	3
24	mendigo	120	Span	0	365	868	1973	138	2.56229	2.93852	3.29513	2.13988	non	cue	3
24	colcha	41	Span	0	397	573	762	274	2.59879	2.75815	2.88195	2.43775	non	cue	3
24	dientes	56	Span	0	436	1065	1065		2.63949	3.02735	3.02735		non	cue	3
24	piscinas	145	Span	0	666	2143	2143	197	2.82347	3.33102	3.33102	2.29447	non	cue	3
24	faroles	71	Span	0	685	685	685		2.83569	2.83569	2.83569		non	cue	3
24	hormigas	96	Span	0	847	1071	1071	281	2.92788	3.02979	3.02979	2.44871	non	cue	3
25	crops	49	Eng	0	147	147	147		2.16732	2.16732	2.16732		non	cue	3
25	nap	129	Eng	0	159	159	159		2.2014	2.2014	2.2014		non	cue	3
25	washroom	235	Eng	0	160	418	418		2.20412	2.62118	2.62118		non	cue	3
25	journal	105	Eng	0	169	169	169	147	2.22789	2.22789	2.22789	2.16732	non	cue	3
25	freezer	77	Eng	0	171	376	376	200	2.233	2.57519	2.57519	2.30103	non	cue	3
25	home	94	Eng	0	173	173	450		2.23805	2.23805	2.65321		non	cue	3
25	door	57	Eng	0	179	179	179	293	2.25285	2.25285	2.25285	2.46687	non	cue	3
25	pocket	150	Eng	0	189	189	189	175	2.27646	2.27646	2.27646	2.24304	non	cue	3
25	landscape	110	Eng	0	212	212	212	265	2.32634	2.32634	2.32634	2.42325	non	cue	3
25	spring	196	Eng	0	225	225	225	209	2.35218	2.35218	2.35218	2.32015	non	cue	3
25	walnuts	233	Eng	0	238	433	433		2.37658	2.63649	2.63649		non	cue	3
25	printer	159	Eng	0	246	523	805		2.39094	2.7185	2.9058		non	cue	3
25	bleachers	15	Eng	0	251	657	657		2.39967	2.81757	2.81757		non	cue	3
25	shop	189	Eng	0	263	263	263	307	2.41996	2.41996	2.41996	2.48714	non	cue	3
25	trip	222	Eng	0	271	271	271		2.43297	2.43297	2.43297		non	cue	3
25	storm	202	Eng	0	294	294	294		2.46835	2.46835	2.46835		non	cue	3
25	toys	219	Eng	0	315	315	315		2.49831	2.49831	2.49831		non	cue	3
25	pier	144	Eng	0	426	426	426	222	2.62941	2.62941	2.62941	2.34635	non	cue	3
25	stories	201	Eng	0	442	442	442		2.64542	2.64542	2.64542		non	cue	3
25	fight	73	Eng	1									non	cue	3
25	pavo	142	Span	0	136	136	378		2.13354	2.13354	2.57749		non	cue	3
25	escaleras	63	Span	0	164	385	385		2.21484	2.58546	2.58546		non	cue	3
25	cabeza	26	Span	0	165	399	399	208	2.21748	2.60097	2.60097	2.31806	non	cue	3
25	cena	30	Span	0	174	174	480		2.24055	2.24055	2.68124		non	cue	3
25	condado	44	Span	0	178	744	1161	397	2.25042	2.87157	3.06483	2.59879	non	cue	3
25	hija	91	Span	0	198	198	198		2.29667	2.29667	2.29667		non	cue	3
25	ciruelas	35	Span	0	199	490	850		2.29885	2.6902	2.92942		non	cue	3
25	caminata	28	Span	0	204	204	756		2.30963	2.30963	2.87852		non	cue	3
25	papitas	138	Span	0	209	386	386		2.32015	2.58659	2.58659		non	cue	3
25	resfriado	172	Span	0	245	342	342	169	2.38917	2.53403	2.53403	2.22789	non	cue	3
25	pasillo	139	Span	0	246	246	246	269	2.39094	2.39094	2.39094	2.42975	non	cue	3
25	inquilino	100	Span	0	246	953	953		2.39094	2.97909	2.97909		non	cue	3
25	jugadores	106	Span	0	255	556	556	146	2.40654	2.74507	2.74507	2.16435	non	cue	3
25	muro	128	Span	0	270	270	270	216	2.43136	2.43136	2.43136	2.33445	non	cue	3
25	ropa	179	Span	0	311	311	311	288	2.49276	2.49276	2.49276	2.45939	non	cue	3
25	sarpullido	183	Span	0	323	323	323	462	2.5092	2.5092	2.5092	2.66464	non	cue	3
25	orgullo	134	Span	0	338	338	338	150	2.52892	2.52892	2.52892	2.17609	non	cue	3
25	granizada	84	Span	0	366	366	366		2.56348	2.56348	2.56348		non	cue	3
25	guiso	86	Span	0	386	386	386	176	2.58659	2.58659	2.58659	2.24551	non	cue	3
25	palomas	137	Span	0	998	998	998		2.99913	2.99913	2.99913		non	cue	3
26	sailboat	181	Eng	0	110	653	973	272	2.04139	2.81491	2.98811	2.43457	non	cue	3
26	ticket	214	Eng	0	146	146	146		2.16435	2.16435	2.16435		non	cue	3
26	ankle	8	Eng	0	150	150	150		2.17609	2.17609	2.17609		non	cue	3
26	socks	194	Eng	0	158	158	438	176	2.19866	2.19866	2.64147	2.24551	non	cue	3
26	dessert	55	Eng	0	162	162	520	178	2.20952	2.20952	2.716	2.25042	non	cue	3
26	skates	193	Eng	0	163	163	163	258	2.21219	2.21219	2.21219	2.41162	non	cue	3
26	stars	199	Eng	0	169	371	557		2.22789	2.56937	2.74586		non	cue	3
26	road	176	Eng	0	189	189	189	176	2.27646	2.27646	2.27646	2.24551	non	cue	3
26	job	104	Eng	0	197	197	441		2.29447	2.29447	2.64444		non	cue	3
26	warehouse	234	Eng	0	200	364	764		2.30103	2.5611	2.88309		non	cue	3
26	clothesline	38	Eng	0	201	784	784	210	2.3032	2.89432	2.89432	2.32222	non	cue	3
26	rug	180	Eng	0	222	222	222		2.34635	2.34635	2.34635		non	cue	3
26	wool	239	Eng	0	229	229	410		2.35984	2.35984	2.61278		non	cue	3
26	boss	21	Eng	0	235	235	235	226	2.37107	2.37107	2.37107	2.35411	non	cue	3
26	sprinklers	197	Eng	0	243	243	617		2.38561	2.38561	2.79029		non	cue	3
26	ducks	60	Eng	0	266	266	457		2.42488	2.42488	2.65992		non	cue	3
26	sale	182	Eng	0	303	303	622	277	2.48144	2.48144	2.79379	2.44248	non	cue	3
26	centuries	31	Eng	0	332	332	816	200	2.52114	2.52114	2.91169	2.30103	non	cue	3
26	fish	75	Eng	0	406	406	406	164	2.60853	2.60853	2.60853	2.21484	non	cue	3
26	razors	169	Eng	0	414	414	863	254	2.617	2.617	2.93601	2.40483	non	cue	3
26	viaje	229	Span	0	166	166	166		2.22011	2.22011	2.22011		non	cue	3
26	paisaje	136	Span	0	199	199	2465		2.29885	2.29885	3.39182		non	cue	3
26	impresora	99	Span	0	225	823	1441	205	2.35218	2.9154	3.15866	2.31175	non	cue	3
26	puerta	162	Span	0	245	245	245		2.38917	2.38917	2.38917		non	cue	3
26	congelador	45	Span	0	245	698	1072	153	2.38917	2.84386	3.03019	2.18469	non	cue	3
26	gradas	83	Span	0	254	1065	1602	319	2.40483	3.02735	3.20466	2.50379	non	cue	3
26	tienda	215	Span	0	265	265	265	303	2.42325	2.42325	2.42325	2.48144	non	cue	3
26	cuentos	50	Span	0	278	847	1784		2.44404	2.92788	3.25139		non	cue	3
26	bolsillo	19	Span	0	314	314	314	329	2.49693	2.49693	2.49693	2.5172	non	cue	3
26	tempestad	211	Span	0	325	325	671	161	2.51188	2.51188	2.82672	2.20683	non	cue	3
26	primavera	158	Span	0	328	473	1007	119	2.51587	2.67486	3.00303	2.07555	non	cue	3
26	hogar	93	Span	0	344	511	511	597	2.53656	2.70842	2.70842	2.77597	non	cue	3
26	siesta	191	Span	0	352	488	488		2.54654	2.68842	2.68842		non	cue	3
26	nueces	131	Span	0	353	516	516		2.54777	2.71265	2.71265		non	cue	3
26	siembras	190	Span	0	376	376	1942	258	2.57519	2.57519	3.28825	2.41162	non	cue	3
26	muelle	126	Span	0	441	819	819	257	2.64444	2.91328	2.91328	2.40993	non	cue	3
26	lucha	114	Span	0	451	451	451	405	2.65418	2.65418	2.65418	2.60746	non	cue	3
26	lavadero	112	Span	0	550	550	920		2.74036	2.74036	2.96379		non	cue	3
26	juguetes	107	Span	0	645	645	852		2.80956	2.80956	2.93044		non	cue	3
27	beggar	14	Eng	0	167	167	167	470	2.22272	2.22272	2.22272	2.6721	non	cue	3
27	iron	102	Eng	0	202	202	202	450	2.30535	2.30535	2.30535	2.65321	non	cue	3
27	windows	237	Eng	0	217	217	217		2.33646	2.33646	2.33646		non	cue	3
27	pools	152	Eng	0	237	237	237		2.37475	2.37475	2.37475		non	cue	3
27	tailor	208	Eng	0	246	246	532		2.39094	2.39094	2.72591		non	cue	3
27	death	52	Eng	0	258	258	258		2.41162	2.41162	2.41162		non	cue	3
27	farmer	70	Eng	0	272	272	461	543	2.43457	2.43457	2.6637	2.7348	non	cue	3
27	gold	82	Eng	0	276	276	276		2.44091	2.44091	2.44091		non	cue	3
27	lanterns	111	Eng	0	282	282	282		2.45025	2.45025	2.45025		non	cue	3
27	ants	9	Eng	0	286	286	286		2.45637	2.45637	2.45637		non	cue	3
27	relief	171	Eng	0	291	291	291	266	2.46389	2.46389	2.46389	2.42488	non	cue	3
27	roof	178	Eng	0	292	292	521		2.46538	2.46538	2.71684		non	cue	3
27	moon	124	Eng	0	318	318	318		2.50243	2.50243	2.50243		non	cue	3
27	teeth	210	Eng	0	334	334	334	217	2.52375	2.52375	2.52375	2.33646	non	cue	3
27	blister	16	Eng	0	334	334	334		2.52375	2.52375	2.52375		non	cue	3
27	strength	203	Eng	0	341	341	341	267	2.53275	2.53275	2.53275	2.42651	non	cue	3
27	easel	61	Eng	0	356	356	356	265	2.55145	2.55145	2.55145	2.42325	non	cue	3
27	raincoat	167	Eng	0	385	385	385		2.58546	2.58546	2.58546		non	cue	3
27	quilt	163	Eng	0	421	421	421	285	2.62428	2.62428	2.62428	2.45484	non	cue	3
27	horse	97	Eng	0	681	681	1206	240	2.83315	2.83315	3.08135	2.38021	non	cue	3
27	patos	141	Span	0	166	166	623		2.22011	2.22011	2.79449		non	cue	3
27	tobillo	216	Span	0	181	181	435		2.25768	2.25768	2.63849		non	cue	3
27	trabajo	220	Span	0	207	207	207	335	2.31597	2.31597	2.31597	2.52504	non	cue	3
27	velero	226	Span	0	214	623	2993	261	2.33041	2.79449	3.47611	2.41664	non	cue	3
27	rociadores	177	Span	0	220	1108	1108		2.34242	3.04454	3.04454		non	cue	3
27	calcetines	27	Span	0	236	767	1147		2.37291	2.8848	3.05956		non	cue	3
27	boleto	18	Span	0	238	238	238	205	2.37658	2.37658	2.37658	2.31175	non	cue	3
27	bodega	17	Span	0	270	270	270		2.43136	2.43136	2.43136		non	cue	3
27	lana	109	Span	0	275	275	912	206	2.43933	2.43933	2.95999	2.31387	non	cue	3
27	peces	143	Span	0	301	301	301	199	2.47857	2.47857	2.47857	2.29885	non	cue	3
27	venta	227	Span	0	310	537	537		2.49136	2.72997	2.72997		non	cue	3
27	postre	154	Span	0	322	322	322		2.50786	2.50786	2.50786		non	cue	3
27	siglos	192	Span	0	333	333	1097	143	2.52244	2.52244	3.04021	2.15534	non	cue	3
27	alfombra	5	Span	0	340	340	1012		2.53148	2.53148	3.00518		non	cue	3
27	afeitadoras	1	Span	0	356	1480	1480	263	2.55145	3.17026	3.17026	2.41996	non	cue	3
27	tendedero	213	Span	0	382	1110	1960		2.58206	3.04532	3.29226		non	cue	3
27	carretera	29	Span	0	489	489	489		2.68931	2.68931	2.68931		non	cue	3
27	jefe	103	Span	0	498	498	498		2.69723	2.69723	2.69723		non	cue	3
27	estrellas	69	Span	0	564	564	746	265	2.75128	2.75128	2.87274	2.42325	non	cue	3
27	patines	140	Span	0	694	694	852	250	2.84136	2.84136	2.93044	2.39794	non	cue	3
28	tenant	212	Eng	0	110	110	110	161	2.04139	2.04139	2.04139	2.20683	non	cue	3
28	plums	149	Eng	0	124	124	425		2.09342	2.09342	2.62839		non	cue	3
28	fries	78	Eng	0	154	154	154		2.18752	2.18752	2.18752		non	cue	3
28	hallway	88	Eng	0	157	157	927		2.1959	2.1959	2.96708		non	cue	3
28	players	148	Eng	0	166	297	297	298	2.22011	2.47276	2.47276	2.47422	non	cue	3
28	wall	232	Eng	0	172	313	313	207	2.23553	2.49554	2.49554	2.31597	non	cue	3
28	walk	231	Eng	0	178	435	435	236	2.25042	2.63849	2.63849	2.37291	non	cue	3
28	hailstorm	87	Eng	0	198	198	554		2.29667	2.29667	2.74351		non	cue	3
28	turkey	223	Eng	0	204	204	388		2.30963	2.30963	2.58883		non	cue	3
28	clothes	37	Eng	0	213	213	359		2.32838	2.32838	2.55509		non	cue	3
28	stairs	198	Eng	0	218	218	456		2.33846	2.33846	2.65896		non	cue	3
28	head	89	Eng	0	224	224	700		2.35025	2.35025	2.8451		non	cue	3
28	meal	118	Eng	0	233	233	233		2.36736	2.36736	2.36736		non	cue	3
28	daughter	51	Eng	0	252	252	252	207	2.4014	2.4014	2.4014	2.31597	non	cue	3
28	pride	157	Eng	0	259	259	259	273	2.4133	2.4133	2.4133	2.43616	non	cue	3
28	rash	168	Eng	0	270	270	270	218	2.43136	2.43136	2.43136	2.33846	non	cue	3
28	county	47	Eng	0	271	271	1061	148	2.43297	2.43297	3.02572	2.17026	non	cue	3
28	cold	42	Eng	0	355	355	355	156	2.55023	2.55023	2.55023	2.19312	non	cue	3
28	doves	58	Eng	0	408	408	408		2.61066	2.61066	2.61066		non	cue	3
28	stew	200	Eng	0	531	884	884		2.72509	2.94645	2.94645		non	cue	3
28	hormigas	96	Span	0	130	752	752		2.11394	2.87622	2.87622		non	cue	3
28	plancha	147	Span	0	134	282	282		2.1271	2.45025	2.45025		non	cue	3
28	oro	135	Span	0	141	141	141		2.14922	2.14922	2.14922		non	cue	3
28	ventanas	228	Span	0	160	258	418		2.20412	2.41162	2.62118		non	cue	3
28	alivio	6	Span	0	175	358	358		2.24304	2.55388	2.55388		non	cue	3
28	ampolla	7	Span	0	177	328	328		2.24797	2.51587	2.51587		non	cue	3
28	muerte	127	Span	0	191	336	499		2.28103	2.52634	2.6981		non	cue	3
28	caballete	24	Span	0	197	197	197	281	2.29447	2.29447	2.29447	2.44871	non	cue	3
28	caballo	25	Span	0	201	201	201	159	2.3032	2.3032	2.3032	2.2014	non	cue	3
28	granjero	85	Span	0	205	351	351	255	2.31175	2.54531	2.54531	2.40654	non	cue	3
28	mendigo	120	Span	0	207	394	972	316	2.31597	2.5955	2.98767	2.49969	non	cue	3
28	piscinas	145	Span	0	209	209	754		2.32015	2.32015	2.87737		non	cue	3
28	fuerza	79	Span	0	211	211	211	234	2.32428	2.32428	2.32428	2.36922	non	cue	3
28	colcha	41	Span	0	214	214	549		2.33041	2.33041	2.73957		non	cue	3
28	dientes	56	Span	0	225	225	715		2.35218	2.35218	2.85431		non	cue	3
28	sastre	184	Span	0	236	236	383	144	2.37291	2.37291	2.5832	2.15836	non	cue	3
28	techo	209	Span	0	296	426	426		2.47129	2.62941	2.62941		non	cue	3
28	luna	116	Span	0	299	299	299	152	2.47567	2.47567	2.47567	2.18184	non	cue	3
28	faroles	71	Span	0	407	677	677		2.60959	2.83059	2.83059		non	cue	3
28	gabardina	80	Span	0	474	598	598	167	2.67578	2.7767	2.7767	2.22272	non	cue	3
29	freezer	77	Eng	0	124	124	124		2.09342	2.09342	2.09342		non	cue	3
29	bleachers	15	Eng	0	154	154	154	187	2.18752	2.18752	2.18752	2.27184	non	cue	3
29	journal	105	Eng	0	162	162	162	193	2.20952	2.20952	2.20952	2.28556	non	cue	3
29	home	94	Eng	0	164	386	386	250	2.21484	2.58659	2.58659	2.39794	non	cue	3
29	stories	201	Eng	0	170	346	346		2.23045	2.53908	2.53908		non	cue	3
29	storm	202	Eng	0	173	173	173		2.23805	2.23805	2.23805		non	cue	3
29	pier	144	Eng	0	176	176	176		2.24551	2.24551	2.24551		non	cue	3
29	crops	49	Eng	0	196	329	329		2.29226	2.5172	2.5172		non	cue	3
29	nap	129	Eng	0	208	208	208		2.31806	2.31806	2.31806		non	cue	3
29	printer	159	Eng	0	234	234	454	194	2.36922	2.36922	2.65706	2.2878	non	cue	3
29	walnuts	233	Eng	0	239	239	239		2.3784	2.3784	2.3784		non	cue	3
29	pocket	150	Eng	0	255	255	255	280	2.40654	2.40654	2.40654	2.44716	non	cue	3
29	toys	219	Eng	0	278	278	278		2.44404	2.44404	2.44404		non	cue	3
29	spring	196	Eng	0	290	290	290	443	2.4624	2.4624	2.4624	2.6464	non	cue	3
29	fight	73	Eng	0	292	292	292		2.46538	2.46538	2.46538		non	cue	3
29	trip	222	Eng	0	295	295	295	166	2.46982	2.46982	2.46982	2.22011	non	cue	3
29	landscape	110	Eng	0	306	306	557		2.48572	2.48572	2.74586		non	cue	3
29	door	57	Eng	0	317	317	317		2.50106	2.50106	2.50106		non	cue	3
29	washroom	235	Eng	0	381	381	381	152	2.58092	2.58092	2.58092	2.18184	non	cue	3
29	shop	189	Eng	1									non	cue	3
29	jugadores	106	Span	0	126	126	126		2.10037	2.10037	2.10037		non	cue	3
29	guiso	86	Span	0	156	156	156		2.19312	2.19312	2.19312		non	cue	3
29	papitas	138	Span	0	163	163	163		2.21219	2.21219	2.21219		non	cue	3
29	caminata	28	Span	0	169	169	169		2.22789	2.22789	2.22789		non	cue	3
29	muro	128	Span	0	173	173	173		2.23805	2.23805	2.23805		non	cue	3
29	granizada	84	Span	0	173	173	381		2.23805	2.23805	2.58092		non	cue	3
29	cena	30	Span	0	176	176	540		2.24551	2.24551	2.73239		non	cue	3
29	pasillo	139	Span	0	184	184	184		2.26482	2.26482	2.26482		non	cue	3
29	sarpullido	183	Span	0	191	393	393	190	2.28103	2.59439	2.59439	2.27875	non	cue	3
29	hija	91	Span	0	211	211	211		2.32428	2.32428	2.32428		non	cue	3
29	palomas	137	Span	0	226	226	226		2.35411	2.35411	2.35411		non	cue	3
29	condado	44	Span	0	255	343	343	246	2.40654	2.53529	2.53529	2.39094	non	cue	3
29	pavo	142	Span	0	271	271	271		2.43297	2.43297	2.43297		non	cue	3
29	orgullo	134	Span	0	273	273	273	318	2.43616	2.43616	2.43616	2.50243	non	cue	3
29	ropa	179	Span	0	298	298	298	157	2.47422	2.47422	2.47422	2.1959	non	cue	3
29	cabeza	26	Span	0	357	357	357	232	2.55267	2.55267	2.55267	2.36549	non	cue	3
29	ciruelas	35	Span	0	422	422	422		2.62531	2.62531	2.62531		non	cue	3
29	inquilino	100	Span	0	434	562	562		2.63749	2.74974	2.74974		non	cue	3
29	resfriado	172	Span	0	456	456	456	258	2.65896	2.65896	2.65896	2.41162	non	cue	3
29	escaleras	63	Span	0	540	1047	1213		2.73239	3.01995	3.08386		non	cue	3
30	centuries	31	Eng	0	138	362	362		2.13988	2.55871	2.55871		non	cue	3
30	ticket	214	Eng	0	156	156	156		2.19312	2.19312	2.19312		non	cue	3
30	warehouse	234	Eng	0	216	216	459		2.33445	2.33445	2.66181		non	cue	3
30	boss	21	Eng	0	227	227	227		2.35603	2.35603	2.35603		non	cue	3
30	sailboat	181	Eng	0	258	557	557		2.41162	2.74586	2.74586		non	cue	3
30	sale	182	Eng	0	266	266	397		2.42488	2.42488	2.59879		non	cue	3
30	clothesline	38	Eng	0	272	691	835		2.43457	2.83948	2.92169		non	cue	3
30	road	176	Eng	0	287	287	483	162	2.45788	2.45788	2.68395	2.20952	non	cue	3
30	ankle	8	Eng	1									non	cue	3
30	ducks	60	Eng	1									non	cue	3
30	skates	193	Eng	1									non	cue	3
30	socks	194	Eng	1									non	cue	3
30	sprinklers	197	Eng	1									non	cue	3
30	stars	199	Eng	1									non	cue	3
30	lucha	114	Span	0	187	187	187	195	2.27184	2.27184	2.27184	2.29003	non	cue	3
30	bolsillo	19	Span	0	229	229	229	347	2.35984	2.35984	2.35984	2.54033	non	cue	3
30	nueces	131	Span	0	245	245	672		2.38917	2.38917	2.82737		non	cue	3
30	siembras	190	Span	0	272	272	272		2.43457	2.43457	2.43457		non	cue	3
30	tienda	215	Span	0	278	278	278	361	2.44404	2.44404	2.44404	2.55751	non	cue	3
30	siesta	191	Span	0	381	381	381	263	2.58092	2.58092	2.58092	2.41996	non	cue	3
31	horse	97	Eng	0	125	125	292	115	2.09691	2.09691	2.46538	2.0607	non	cue	3
31	pools	152	Eng	0	136	136	136	234	2.13354	2.13354	2.13354	2.36922	non	cue	3
31	moon	124	Eng	0	159	159	159		2.2014	2.2014	2.2014		non	cue	3
31	ants	9	Eng	0	175	175	175		2.24304	2.24304	2.24304		non	cue	3
31	tailor	208	Eng	0	177	177	177		2.24797	2.24797	2.24797		non	cue	3
31	iron	102	Eng	0	193	193	193	334	2.28556	2.28556	2.28556	2.52375	non	cue	3
31	easel	61	Eng	0	212	212	212	128	2.32634	2.32634	2.32634	2.10721	non	cue	3
31	beggar	14	Eng	0	227	227	227	221	2.35603	2.35603	2.35603	2.34439	non	cue	3
31	farmer	70	Eng	0	237	237	237	198	2.37475	2.37475	2.37475	2.29667	non	cue	3
31	lanterns	111	Eng	0	258	258	258	283	2.41162	2.41162	2.41162	2.45179	non	cue	3
31	blister	16	Eng	0	263	263	263		2.41996	2.41996	2.41996		non	cue	3
31	gold	82	Eng	0	265	265	265	147	2.42325	2.42325	2.42325	2.16732	non	cue	3
31	quilt	163	Eng	0	353	353	353	114	2.54777	2.54777	2.54777	2.0569	non	cue	3
31	strength	203	Eng	0	354	354	354		2.549	2.549	2.549		non	cue	3
31	teeth	210	Eng	0	445	445	445		2.64836	2.64836	2.64836		non	cue	3
31	windows	237	Eng	0	587	587	587		2.76864	2.76864	2.76864		non	cue	3
31	death	52	Eng	1									non	cue	3
31	raincoat	167	Eng	1									non	cue	3
31	relief	171	Eng	1									non	cue	3
31	roof	178	Eng	1									non	cue	3
31	alfombra	5	Span	0	169	169	169		2.22789	2.22789	2.22789		non	cue	3
31	jefe	103	Span	0	173	173	173		2.23805	2.23805	2.23805		non	cue	3
31	lana	109	Span	0	178	178	178	199	2.25042	2.25042	2.25042	2.29885	non	cue	3
31	carretera	29	Span	0	178	378	378		2.25042	2.57749	2.57749		non	cue	3
31	tobillo	216	Span	0	183	365	365		2.26245	2.56229	2.56229		non	cue	3
31	bodega	17	Span	0	217	217	217	265	2.33646	2.33646	2.33646	2.42325	non	cue	3
31	patos	141	Span	0	235	235	235	294	2.37107	2.37107	2.37107	2.46835	non	cue	3
31	afeitadoras	1	Span	0	235	235	235		2.37107	2.37107	2.37107		non	cue	3
31	patines	140	Span	0	264	264	264	251	2.4216	2.4216	2.4216	2.39967	non	cue	3
31	siglos	192	Span	0	279	279	279	146	2.4456	2.4456	2.4456	2.16435	non	cue	3
31	calcetines	27	Span	0	421	421	421		2.62428	2.62428	2.62428		non	cue	3
31	rociadores	177	Span	0	426	426	426		2.62941	2.62941	2.62941		non	cue	3
31	tendedero	213	Span	0	795	795	915		2.90037	2.90037	2.96142		non	cue	3
31	estrellas	69	Span	1				194				2.2878	non	cue	3
31	boleto	18	Span	1									non	cue	3
31	postre	154	Span	1									non	cue	3
31	velero	226	Span	1									non	cue	3
31	venta	227	Span	1									non	cue	3
31	peces	143	Span	1									non	cue	3
31	trabajo	220	Span	1									non	cue	3
32	cold	42	Eng	0	137	137	137		2.13672	2.13672	2.13672		non	cue	3
32	wall	232	Eng	0	141	141	141		2.14922	2.14922	2.14922		non	cue	3
32	tenant	212	Eng	0	153	153	153	189	2.18469	2.18469	2.18469	2.27646	non	cue	3
32	meal	118	Eng	0	156	156	156	269	2.19312	2.19312	2.19312	2.42975	non	cue	3
32	county	47	Eng	0	162	162	562		2.20952	2.20952	2.74974		non	cue	3
32	fries	78	Eng	0	171	171	171		2.233	2.233	2.233		non	cue	3
32	walk	231	Eng	0	172	172	172	134	2.23553	2.23553	2.23553	2.1271	non	cue	3
32	hailstorm	87	Eng	0	175	175	175	321	2.24304	2.24304	2.24304	2.50651	non	cue	3
32	pride	157	Eng	0	176	176	176		2.24551	2.24551	2.24551		non	cue	3
[truncated: 5,087 more rows]
