# Supplementary material for: The recruitment of global language inhibitory control and cognitive-general control mechanisms in comprehending language switches: Evidence from eye movements
Source: Biling (Camb Engl). Author manuscript; Available in PMC 2026 Mar 1. (PMC12180542; doi:10.1017/S1366728924000567)
Supplement: Experiment1 raw data [file NIHMS2051699-supplement-Experiment1_raw_data.xlsx]

## Sheet: exp1 (3)
subject	TRIAL_INDEX	LangClass		word	itemnumber	Language	skip	ffd	gd	trt	spill	ffdlog	gdlog	trtlog	spilllog	Sentnece type	switchcond
1	1	balanced		track	222	English	0	215	341	341		2.33244	2.53275	2.53275		noncognate	switch
1	2	balanced		diamond	69	English	0	179	179	179	343	2.25285	2.25285	2.25285	2.53529	cognate	switch
1	3	balanced		muñeca	140	Spanish	0	306	516	516	140	2.48572	2.71265	2.71265	2.14613	noncognate	switch
1	4	balanced		camel	31	English	0	230	230	230	250	2.36173	2.36173	2.36173	2.39794	cognate	switch
1	5	balanced		cierre	46	Spanish	0	172	172	799	552	2.23553	2.23553	2.90255	2.74194	noncognate	noswitch
1	6	balanced		memoria	131	Spanish	0	195	195	370		2.29003	2.29003	2.5682		cognate	switch
1	7	balanced		canoe	35	English	0	319	456	766	128	2.50379	2.65896	2.88423	2.10721	cognate	noswitch
1	8	balanced		creature	63	English	0		201	653	471		2.3032	2.81491	2.67302	cognate	noswitch
1	9	balanced		villano	235	Spanish	0	244	244	244		2.38739	2.38739	2.38739		cognate	switch
1	10	balanced		partido	163	Spanish	0	179	179	2003		2.25285	2.25285	3.30168		noncognate	noswitch
1	11	balanced		volcán	237	Spanish	0	411	411	554	149	2.61384	2.61384	2.74351	2.17319	cognate	switch
1	12	balanced		pattern	165	English	0	268	268	268		2.42813	2.42813	2.42813		noncognate	noswitch
1	13	balanced		martyr	126	English	0	353	691	743		2.54777	2.83948	2.87099		cognate	noswitch
1	14	balanced		sospechoso	201	Spanish	0	355	668	1102		2.55023	2.82478	3.04218		cognate	noswitch
1	15	balanced		actress	1	English	0	261	261	755		2.41664	2.41664	2.87795		cognate	switch
1	16	balanced		shack	198	English	0	218	218	527	218	2.33846	2.33846	2.72181	2.33846	noncognate	noswitch
1	17	balanced		forest	95	English	0	323	323	1550	119	2.5092	2.5092	3.19033	2.07555	noncognate	noswitch
1	18	balanced		concert	55	English	0	202	202	202	423	2.30535	2.30535	2.30535	2.62634	cognate	noswitch
1	19	balanced		familia	88	Spanish	0	416	416	618	163	2.61909	2.61909	2.79099	2.21219	cognate	noswitch
1	20	balanced		lamp	116	English	0	259	259	259		2.4133	2.4133	2.4133		cognate	noswitch
1	22	balanced		umbrella	230	English	0	252	252	252	218	2.4014	2.4014	2.4014	2.33846	noncognate	noswitch
1	23	balanced		sabor	188	Spanish	0	161	161	161		2.20683	2.20683	2.20683		noncognate	switch
1	24	balanced		luggage	121	English	0	192	192	1035	281	2.2833	2.2833	3.01494	2.44871	noncognate	switch
1	25	balanced		calendar	29	English	0	344	344	571	160	2.53656	2.53656	2.75664	2.20412	cognate	switch
1	26	balanced		thief	217	English	0	286	286	286	330	2.45637	2.45637	2.45637	2.51851	noncognate	noswitch
1	27	balanced		money	135	English	0	124	124	184		2.09342	2.09342	2.26482		noncognate	switch
1	28	balanced		oven	154	English	1	147	890	1092		2.16732	2.94939	3.03822		noncognate	noswitch
1	29	balanced		talento	212	Spanish	0	220	220	220	241	2.34242	2.34242	2.34242	2.38202	cognate	noswitch
1	30	balanced		pirata	171	Spanish	0	455	455	455		2.65801	2.65801	2.65801		cognate	switch
1	31	balanced		theory	216	English	0	490	490	490		2.6902	2.6902	2.6902		cognate	noswitch
1	32	balanced		machine	122	English	0	273	273	737		2.43616	2.43616	2.86747		cognate	noswitch
1	33	balanced		culpa	66	Spanish	0	127	127	127	159	2.1038	2.1038	2.1038	2.2014	noncognate	switch
1	34	balanced		language	118	English	0	206	405	2305		2.31387	2.60746	3.36267		cognate	switch
1	35	balanced		hazard	104	English	0	388	388	1180		2.58883	2.58883	3.07188		noncognate	switch
1	36	balanced		isla	112	Spanish	0	296	296	296		2.47129	2.47129	2.47129		cognate	switch
1	37	balanced		neighbor	148	English	0	253	253	759		2.40312	2.40312	2.88024		noncognate	switch
1	38	balanced		balcony	8	English	0	248	248	531		2.39445	2.39445	2.72509		cognate	noswitch
1	39	balanced		castle	38	English	0	129	129	129	236	2.11059	2.11059	2.11059	2.37291	cognate	noswitch
1	40	balanced		orange	153	English	0	207	207	607		2.31597	2.31597	2.78319		noncognate	noswitch
1	41	balanced		piedra	168	Spanish	0	456	633	633		2.65896	2.8014	2.8014		noncognate	noswitch
1	41	balanced		piedra	168	Spanish	0	389	389	389		2.58995	2.58995	2.58995		noncognate	switch
1	43	balanced		disfraz	72	Spanish	0	363	363	363		2.55991	2.55991	2.55991		noncognate	noswitch
1	44	balanced		summer	207	English	1	334	334	334		2.52375	2.52375	2.52375		noncognate	switch
1	45	balanced		empleado	78	Spanish	0	387	387	387	173	2.58771	2.58771	2.58771	2.23805	cognate	noswitch
1	46	balanced		escaparate	85	Spanish	0	226			243	2.35411			2.38561	noncognate	noswitch
1	47	balanced		music	143	English	0	299	299	777	183	2.47567	2.47567	2.89042	2.26245	cognate	switch
1	48	balanced		banco	10	Spanish	0	179	179	179		2.25285	2.25285	2.25285		cognate	switch
1	49	balanced		premio	176	Spanish	0	181	181	759	161	2.25768	2.25768	2.88024	2.20683	noncognate	noswitch
1	50	balanced		farm	90	English	0	188	188	188	343	2.27416	2.27416	2.27416	2.53529	noncognate	noswitch
1	51	balanced		building	26	English	0			552	186			2.74194	2.26951	noncognate	switch
1	52	balanced		salario	190	Spanish	0	141	141	465	467	2.14922	2.14922	2.66745	2.66932	cognate	switch
1	53	balanced		cumpleaños	67	Spanish	0	262	392	814	170	2.4183	2.59329	2.91062	2.23045	noncognate	noswitch
1	54	balanced		código	53	Spanish	0	145	390	390		2.16137	2.59106	2.59106		cognate	noswitch
1	55	balanced		giraffe	96	English	0	190	190	1637	333	2.27875	2.27875	3.21405	2.52244	cognate	switch
1	56	balanced		palace	157	English	0	171	290	552		2.233	2.4624	2.74194		cognate	noswitch
1	57	balanced		route	185	English	0	581	581	581	338	2.76418	2.76418	2.76418	2.52892	cognate	switch
1	58	balanced		consejos	57	Spanish	0	272	272	272	292	2.43457	2.43457	2.43457	2.46538	noncognate	noswitch
1	59	balanced		scale	194	English	0	261	261	586		2.41664	2.41664	2.7679		cognate	switch
1	60	balanced		band	11	English	0		230	230	285		2.36173	2.36173	2.45484	cognate	noswitch
1	61	balanced		network	149	English	0	548	548	861		2.73878	2.73878	2.935		noncognate	switch
1	62	balanced		engineer	83	English	0	113	283	283		2.05308	2.45179	2.45179		cognate	switch
1	64	balanced		soup	202	English	0	206	206	206	228	2.31387	2.31387	2.31387	2.35793	cognate	noswitch
1	65	balanced		ciudad	48	Spanish	0	241	472	472	170	2.38202	2.67394	2.67394	2.23045	noncognate	switch
1	66	balanced		paraíso	161	Spanish	0	171	171	613	119	2.233	2.233	2.78746	2.07555	cognate	noswitch
1	67	balanced		cortaúñas	58	Spanish	0	499	1646	1646	239	2.6981	3.21643	3.21643	2.3784	noncognate	noswitch
1	68	balanced		repollo	181	Spanish	0	286	532	532		2.45637	2.72591	2.72591		noncognate	switch
1	69	balanced		trofeo	227	Spanish	0	345	497	497		2.53782	2.69636	2.69636		cognate	noswitch
1	70	balanced		creencia	64	Spanish	0	360	665	665		2.5563	2.82282	2.82282		noncognate	switch
1	71	balanced		muchacho	138	Spanish	0	464	982	1604	145	2.66652	2.99211	3.2052	2.16137	noncognate	noswitch
1	72	balanced		nación	145	Spanish	0	191	410	410	288	2.28103	2.61278	2.61278	2.45939	cognate	noswitch
1	73	balanced		dock	74	English	0	341	341	602		2.53275	2.53275	2.7796		noncognate	noswitch
1	74	balanced		average	6	English	0	205	309	602		2.31175	2.48996	2.7796		noncognate	noswitch
1	75	balanced		chango	41	Spanish	1	121	121	121		2.08279	2.08279	2.08279		noncognate	switch
1	76	balanced		disease	71	English	0	369	1000	1000	314	2.56703	3	3	2.49693	noncognate	noswitch
1	78	balanced		maleta	123	Spanish	0	336	336	336	240	2.52634	2.52634	2.52634	2.38021	noncognate	noswitch
1	79	balanced		image	109	English	0	302	806	806	125	2.48001	2.90634	2.90634	2.09691	cognate	switch
1	80	balanced		bite	21	English	0	366	366	366		2.56348	2.56348	2.56348		noncognate	noswitch
1	81	balanced		barrel	16	English	0	190	449	449	188	2.27875	2.65225	2.65225	2.27416	cognate	switch
1	82	balanced		máscara	127	Spanish	0	182	182	1970	205	2.26007	2.26007	3.29447	2.31175	cognate	switch
1	83	balanced		opinión	151	Spanish	0	189	189	189		2.27646	2.27646	2.27646		cognate	switch
1	85	balanced		wall	239	English	0	180	387	387		2.25527	2.58771	2.58771		noncognate	switch
1	86	balanced		templo	214	Spanish	0	305	305	868	146	2.4843	2.4843	2.93852	2.16435	cognate	switch
1	87	balanced		tribe	225	English	0	203	203	443	606	2.3075	2.3075	2.6464	2.78247	cognate	noswitch
1	88	balanced		answer	5	English	0	483	483	483	175	2.68395	2.68395	2.68395	2.24304	noncognate	noswitch
1	89	balanced		barbero	15	Spanish	0	365	365	365	189	2.56229	2.56229	2.56229	2.27646	cognate	noswitch
1	90	balanced		harvest	103	English	0	134	771	771	336	2.1271	2.88705	2.88705	2.52634	noncognate	switch
1	91	balanced		scar	195	English	0	336	336	336	244	2.52634	2.52634	2.52634	2.38739	noncognate	switch
1	92	balanced		plaga	173	Spanish	0	216	216	1047	396	2.33445	2.33445	3.01995	2.5977	cognate	switch
1	93	balanced		chimenea	42	Spanish	0	247	609	726		2.3927	2.78462	2.86094		cognate	noswitch
1	94	balanced		sacerdote	189	Spanish	0	303	412	412	488	2.48144	2.6149	2.6149	2.68842	noncognate	switch
1	95	balanced		rocket	184	English	0	101	284	284		2.00432	2.45332	2.45332		noncognate	switch
1	96	balanced		enemigo	80	Spanish	0	175	175	672	369	2.24304	2.24304	2.82737	2.56703	cognate	noswitch
1	97	balanced		threat	218	English	0	336	336	336		2.52634	2.52634	2.52634		noncognate	noswitch
1	98	balanced		tren	224	Spanish	1									cognate	noswitch
1	99	balanced		oración	152	Spanish	0	232	363	363		2.36549	2.55991	2.55991		noncognate	switch
1	100	balanced		message	134	English	0	287	287	287		2.45788	2.45788	2.45788		cognate	switch
1	101	balanced		gunman	102	English	0	320	320	320		2.50515	2.50515	2.50515		noncognate	noswitch
1	101	balanced		tabaco	210	Spanish	1									cognate	switch
1	102	balanced		pioneer	169	English	0	412	586	808		2.6149	2.7679	2.90741		cognate	switch
1	104	balanced		hoodlum	106	English	0	221	221	801	396	2.34439	2.34439	2.90363	2.5977	noncognate	switch
1	106	balanced		drink	76	English	0	213	760	1322	158	2.32838	2.88081	3.12123	2.19866	noncognate	switch
1	107	balanced		blanket	23	English	0	192	397	397	191	2.2833	2.59879	2.59879	2.28103	noncognate	switch
1	108	balanced		fable	86	English	0	352	352	352		2.54654	2.54654	2.54654		cognate	noswitch
1	109	balanced		salud	193	Spanish	0	231	464	464		2.36361	2.66652	2.66652		noncognate	noswitch
1	110	balanced		vínculo	236	Spanish	0	266	266	972	1065	2.42488	2.42488	2.98767	3.02735	noncognate	noswitch
1	111	balanced		rubor	186	Spanish	0	260	260	508		2.41497	2.41497	2.70586		noncognate	switch
1	112	balanced		senado	196	Spanish	0	398	1124	1124		2.59988	3.05077	3.05077		cognate	noswitch
1	113	balanced		vaca	231	Spanish	1									noncognate	switch
1	114	balanced		músculo	142	Spanish	0	381	537	713	336	2.58092	2.72997	2.85309	2.52634	cognate	switch
1	115	balanced		cave	39	English	0	454	454	454	275	2.65706	2.65706	2.65706	2.43933	cognate	noswitch
1	116	balanced		guardia	101	Spanish	0	165	1002	1002	473	2.21748	3.00087	3.00087	2.67486	cognate	switch
1	117	balanced		primavera	178	Spanish	0	239	239	867	199	2.3784	2.3784	2.93802	2.29885	noncognate	switch
1	118	balanced		ficción	92	Spanish	0	366	681	681	179	2.56348	2.83315	2.83315	2.25285	cognate	noswitch
1	119	balanced		ballena	9	Spanish	0	337	530	530		2.52763	2.72428	2.72428		noncognate	switch
1	120	balanced		símbolo	199	Spanish	1	171	362	606		2.233	2.55871	2.78247		cognate	noswitch
1	121	balanced		grupo	99	Spanish	0	346	346	346		2.53908	2.53908	2.53908		cognate	noswitch
1	122	balanced		trono	228	Spanish	0	283	283	724	435	2.45179	2.45179	2.85974	2.63849	cognate	switch
1	123	balanced		sueño	205	Spanish	0	194	194	528	392	2.2878	2.2878	2.72263	2.59329	noncognate	switch
1	124	balanced		page	155	English	0	460	460	460		2.66276	2.66276	2.66276		cognate	switch
1	125	balanced		casa	36	Spanish	0	203	203	203	147	2.3075	2.3075	2.3075	2.16732	noncognate	noswitch
2	1	Spandom		track	222	English	0	303	303	1547		2.48144	2.48144	3.18949		noncognate	noswitch
2	2	Spandom		diamond	69	English	0	226	226	703	198	2.35411	2.35411	2.84696	2.29667	noncognate	switch
2	3	Spandom		wrist	241	English	0	175	364	917	334	2.24304	2.5611	2.96237	2.52375	noncognate	switch
2	4	Spandom		camel	31	English	0	139	282	374	157	2.14301	2.45025	2.57287	2.1959	cognate	noswitch
2	5	Spandom		cierre	46	Spanish	0	328	328	1409	170	2.51587	2.51587	3.14891	2.23045	noncognate	switch
2	6	Spandom		memory	132	English	0	227	227	227	123	2.35603	2.35603	2.35603	2.08991	cognate	switch
2	7	Spandom		canoa	34	Spanish	0	188	629	629		2.27416	2.79865	2.79865		cognate	switch
2	8	Spandom		creatura	62	Spanish	0	173	173	1518		2.23805	2.23805	3.18127		cognate	noswitch
2	9	Spandom		villain	234	English	1	218	218	218		2.33846	2.33846	2.33846		cognate	switch
2	10	Spandom		partido	163	Spanish	0	254	254	783	213	2.40483	2.40483	2.89376	2.32838	noncognate	switch
2	11	Spandom		volcano	238	English	0	318	318	690	284	2.50243	2.50243	2.83885	2.45332	cognate	switch
2	12	Spandom		patrón	164	Spanish	0	149	277	618	125	2.17319	2.44248	2.79099	2.09691	noncognate	noswitch
2	13	Spandom		mártir	125	Spanish	0	315	315	1336		2.49831	2.49831	3.12581		cognate	noswitch
2	14	Spandom		sospechoso	201	Spanish	0	215	401	401		2.33244	2.60314	2.60314		cognate	switch
2	15	Spandom		actress	1	English	0	264	354	1774	137	2.4216	2.549	3.24895	2.13672	cognate	noswitch
2	16	Spandom		chabola	40	Spanish	0	345	973	1673	239	2.53782	2.98811	3.2235	2.3784	noncognate	noswitch
2	17	Spandom		bosque	25	Spanish	0	238	238	238	192	2.37658	2.37658	2.37658	2.2833	noncognate	noswitch
2	18	Spandom		concierto	56	Spanish	1									cognate	switch
2	19	Spandom		familia	88	Spanish	0	143	143	143	125	2.15534	2.15534	2.15534	2.09691	cognate	switch
2	20	Spandom		lámpara	117	Spanish	0	151	151	539	239	2.17898	2.17898	2.73159	2.3784	cognate	noswitch
2	22	Spandom		paraguas	160	Spanish	1	296	296	445		2.47129	2.47129	2.64836		noncognate	noswitch
2	23	Spandom		flavor	94	English	0	152	152	1265	173	2.18184	2.18184	3.10209	2.23805	noncognate	switch
2	24	Spandom		luggage	121	English	0	164	164	164		2.21484	2.21484	2.21484		noncognate	noswitch
2	25	Spandom		calendar	29	English	0	198	198	198	212	2.29667	2.29667	2.29667	2.32634	cognate	noswitch
2	26	Spandom		ladrón	115	Spanish	0	162	278	876	147	2.20952	2.44404	2.9425	2.16732	noncognate	noswitch
2	27	Spandom		money	135	English	0									noncognate	noswitch
2	28	Spandom		horno	107	Spanish	0	192	192	192	253	2.2833	2.2833	2.2833	2.40312	noncognate	noswitch
2	29	Spandom		talento	212	Spanish	0	189	189	189	244	2.27646	2.27646	2.27646	2.38739	cognate	switch
2	30	Spandom		pirate	171	English	1									cognate	switch
2	31	Spandom		teoría	215	Spanish	0	261	261	993		2.41664	2.41664	2.99695		cognate	noswitch
2	32	Spandom		máquina	124	Spanish	0	163	318	318		2.21219	2.50243	2.50243		cognate	noswitch
2	33	Spandom		blame	22	English	0	185	185	273		2.26717	2.26717	2.43616		noncognate	noswitch
2	34	Spandom		language	118	English	0	197	197	591	167	2.29447	2.29447	2.77159	2.22272	cognate	noswitch
2	35	Spandom		hazard	104	English	0	204	204	848	246	2.30963	2.30963	2.9284	2.39094	noncognate	noswitch
2	36	Spandom		island	113	English	0	344	519	519		2.53656	2.71517	2.71517		cognate	switch
2	37	Spandom		neighbor	148	English	0	121	121	769	176	2.08279	2.08279	2.88593	2.24551	noncognate	noswitch
2	38	Spandom		balcón	7	Spanish	0	122	122	463	230	2.08636	2.08636	2.66558	2.36173	cognate	noswitch
2	39	Spandom		castillo	37	Spanish	0	192	192	192		2.2833	2.2833	2.2833		cognate	switch
2	40	Spandom		naranja	146	Spanish	0	289	289	1157	197	2.4609	2.4609	3.06333	2.29447	noncognate	noswitch
2	41	Spandom		piedra	168	Spanish	0	351	351	351		2.54531	2.54531	2.54531		noncognate	switch
2	43	Spandom		disfraz	72	Spanish	0	168	168	168	133	2.22531	2.22531	2.22531	2.12385	noncognate	switch
2	44	Spandom		summer	207	English	0	359	359	698	280	2.55509	2.55509	2.84386	2.44716	noncognate	noswitch
2	45	Spandom		empleado	78	Spanish	0	206	354	623		2.31387	2.549	2.79449		cognate	switch
2	46	Spandom		escaparate	85	Spanish	0	213	923	1673	152	2.32838	2.9652	3.2235	2.18184	noncognate	noswitch
2	47	Spandom		music	143	English	0	186	186	578	213	2.26951	2.26951	2.76193	2.32838	cognate	noswitch
2	48	Spandom		bank	13	English	0	202	202	574	404	2.30535	2.30535	2.75891	2.60638	cognate	switch
2	49	Spandom		premio	176	Spanish	0	344	344	344	196	2.53656	2.53656	2.53656	2.29226	noncognate	switch
2	50	Spandom		granja	97	Spanish	0	280	280	850	157	2.44716	2.44716	2.92942	2.1959	noncognate	noswitch
2	51	Spandom		building	26	English	0	252	252	252	253	2.4014	2.4014	2.4014	2.40312	noncognate	switch
2	52	Spandom		salary	191	English	1									cognate	switch
2	53	Spandom		cumpleaños	67	Spanish	0	213	213	213	479	2.32838	2.32838	2.32838	2.68034	noncognate	noswitch
2	54	Spandom		código	53	Spanish	0	281	281	459	219	2.44871	2.44871	2.66181	2.34044	cognate	noswitch
2	55	Spandom		giraffe	96	English	0	158	158	158	218	2.19866	2.19866	2.19866	2.33846	cognate	noswitch
2	56	Spandom		palacio	158	Spanish	0	245	245	534	197	2.38917	2.38917	2.72754	2.29447	cognate	noswitch
2	57	Spandom		route	185	English	0	260	395	668		2.41497	2.5966	2.82478		cognate	noswitch
2	58	Spandom		consejos	57	Spanish	0	194	194	194	196	2.2878	2.2878	2.2878	2.29226	noncognate	switch
2	59	Spandom		scale	194	English	0	212	212	511		2.32634	2.32634	2.70842		cognate	noswitch
2	60	Spandom		banda	12	Spanish	0	226	226	226	225	2.35411	2.35411	2.35411	2.35218	cognate	noswitch
2	61	Spandom		network	149	English	0	134	134	414		2.1271	2.1271	2.617		noncognate	noswitch
2	62	Spandom		engineer	83	English	0	187	519	625	218	2.27184	2.71517	2.79588	2.33846	cognate	switch
2	64	Spandom		sopa	200	Spanish	0	248	248	1327	283	2.39445	2.39445	3.12287	2.45179	cognate	noswitch
2	65	Spandom		town	221	English	0	251	251	251		2.39967	2.39967	2.39967		noncognate	switch
2	66	Spandom		paraíso	161	Spanish	0	240	240	671	198	2.38021	2.38021	2.82672	2.29667	cognate	switch
2	67	Spandom		cortauñas	58	Spanish	0	278	278	1735	293	2.44404	2.44404	3.2393	2.46687	noncognate	switch
2	68	Spandom		cabbage	27	English	0	151	151	785		2.17898	2.17898	2.89487		noncognate	noswitch
2	69	Spandom		trofeo	227	Spanish	1	252	252	252		2.4014	2.4014	2.4014		cognate	switch
2	70	Spandom		belief	19	English	0	306	461	1234		2.48572	2.6637	3.09132		noncognate	switch
2	71	Spandom		muchacho	138	Spanish	0	183	345	2035		2.26245	2.53782	3.30856		noncognate	switch
2	72	Spandom		nación	145	Spanish	0	308	552	552	213	2.48855	2.74194	2.74194	2.32838	cognate	switch
2	73	Spandom		muelle	139	Spanish	0	106	106	106	363	2.02531	2.02531	2.02531	2.55991	noncognate	noswitch
2	74	Spandom		promedio	180	Spanish	0	231	329	1429	237	2.36361	2.5172	3.15503	2.37475	noncognate	noswitch
2	75	Spandom		monkey	136	English	0	207	207	366	175	2.31597	2.31597	2.56348	2.24304	noncognate	switch
2	76	Spandom		enfermedad	82	Spanish	0	179	515	515		2.25285	2.71181	2.71181		noncognate	noswitch
2	77	Spandom		tobacco	220	English	0	172	359	359	234	2.23553	2.55509	2.55509	2.36922	cognate	switch
2	78	Spandom		maleta	123	Spanish	0	177	177	177	213	2.24797	2.24797	2.24797	2.32838	noncognate	switch
2	79	Spandom		image	109	English	0	172	368	368		2.23553	2.56585	2.56585		cognate	noswitch
2	80	Spandom		mordida	137	Spanish	0	177	301	508	160	2.24797	2.47857	2.70586	2.20412	noncognate	noswitch
2	81	Spandom		barrel	16	English	0	134	134	134	164	2.1271	2.1271	2.1271	2.21484	cognate	noswitch
2	82	Spandom		mask	128	English	1									cognate	switch
2	83	Spandom		opinion	150	English	0	369	369	541		2.56703	2.56703	2.7332		cognate	switch
2	85	Spandom		wall	239	English	0	196	196	724	180	2.29226	2.29226	2.85974	2.25527	noncognate	noswitch
2	86	Spandom		temple	213	English	0	161	161	161	180	2.20683	2.20683	2.20683	2.25527	cognate	switch
2	87	Spandom		tribus	226	Spanish	1	143	143	143		2.15534	2.15534	2.15534		cognate	noswitch
2	88	Spandom		respuesta	182	Spanish	0	248	248	475	200	2.39445	2.39445	2.67669	2.30103	noncognate	noswitch
2	89	Spandom		barbero	15	Spanish	0	253	253	808	154	2.40312	2.40312	2.90741	2.18752	cognate	switch
2	90	Spandom		harvest	103	English	0	191	191	191	782	2.28103	2.28103	2.28103	2.89321	noncognate	noswitch
2	91	Spandom		scar	195	English	0	139	139	335	179	2.14301	2.14301	2.52504	2.25285	noncognate	noswitch
2	92	Spandom		plague	174	English	0	196	901	901		2.29226	2.95472	2.95472		cognate	switch
2	93	Spandom		chimenea	42	Spanish	0	267	445	445		2.42651	2.64836	2.64836		cognate	switch
2	94	Spandom		priest	177	English	0	185	185	339	161	2.26717	2.26717	2.5302	2.20683	noncognate	switch
2	95	Spandom		rocket	184	English	0	202	202	202	135	2.30535	2.30535	2.30535	2.13033	noncognate	noswitch
2	96	Spandom		enemigo	80	Spanish	0	198	198	198		2.29667	2.29667	2.29667		cognate	noswitch
2	97	Spandom		amenaza	4	Spanish	0	176	176	1798		2.24551	2.24551	3.25479		noncognate	noswitch
2	98	Spandom		tren	224	Spanish	0	201	201	201		2.3032	2.3032	2.3032		cognate	switch
2	99	Spandom		prayer	175	English	0	151	151	320		2.17898	2.17898	2.50515		noncognate	switch
2	100	Spandom		message	134	English	0	153	153	153	163	2.18469	2.18469	2.18469	2.21219	cognate	noswitch
2	101	Spandom		pistolero	172	Spanish	0	210	210	515	152	2.32222	2.32222	2.71181	2.18184	noncognate	noswitch
2	102	Spandom		pioneer	169	English	0	334	334	334	299	2.52375	2.52375	2.52375	2.47567	cognate	noswitch
2	103	Spandom		rock	183	English	0	171	292	292	301	2.233	2.46538	2.46538	2.47857	noncognate	switch
2	104	Spandom		hoodlum	106	English	0	455	654	654	382	2.65801	2.81558	2.81558	2.58206	noncognate	noswitch
2	106	Spandom		drink	76	English	0	143	143	143	195	2.15534	2.15534	2.15534	2.29003	noncognate	switch
2	107	Spandom		blanket	23	English	0	381	381	612	225	2.58092	2.58092	2.78675	2.35218	noncognate	switch
2	108	Spandom		fábula	87	Spanish	0	128	128	128	605	2.10721	2.10721	2.10721	2.78176	cognate	switch
2	109	Spandom		salud	193	Spanish	0	145	267	974	100	2.16137	2.42651	2.98856	2	noncognate	switch
2	110	Spandom		vínculo	236	Spanish	0	179	179	628	220	2.25285	2.25285	2.79796	2.34242	noncognate	switch
2	111	Spandom		blush	24	English	0	372	372	580		2.57054	2.57054	2.76343		noncognate	noswitch
2	112	Spandom		senado	196	Spanish	0	252	252	252	506	2.4014	2.4014	2.4014	2.70415	cognate	switch
2	113	Spandom		cow	61	English	0	289	289	289	338	2.4609	2.4609	2.4609	2.52892	noncognate	noswitch
2	114	Spandom		muscle	141	English	0	309	309	562	115	2.48996	2.48996	2.74974	2.0607	cognate	switch
2	115	Spandom		cueva	65	Spanish	0	215	215	215	287	2.33244	2.33244	2.33244	2.45788	cognate	switch
2	116	Spandom		guard	100	English	0	147	147	559		2.16732	2.16732	2.74741		cognate	switch
2	117	Spandom		spring	203	English	0	216	384	384	305	2.33445	2.58433	2.58433	2.4843	noncognate	switch
2	118	Spandom		ficción	92	Spanish	0	334	556	2859	120	2.52375	2.74507	3.45621	2.07918	cognate	switch
2	119	Spandom		whale	240	English	0	146	146	146	207	2.16435	2.16435	2.16435	2.31597	noncognate	switch
2	120	Spandom		símbolo	199	Spanish	0	153	153	340		2.18469	2.18469	2.53148		cognate	switch
2	121	Spandom		grupo	99	Spanish	0	135	135	747		2.13033	2.13033	2.87332		cognate	switch
2	122	Spandom		throne	219	English	0	270	270	729		2.43136	2.43136	2.86273		cognate	switch
2	123	Spandom		dream	75	English	1	198	198	198		2.29667	2.29667	2.29667		noncognate	noswitch
2	124	Spandom		page	155	English	1									cognate	noswitch
2	125	Spandom		casa	36	Spanish	0	334	486	783	299	2.52375	2.68664	2.89376	2.47567	noncognate	noswitch
3	1	Spandom		camino	33	Spanish	0	263	263	263	165	2.41996	2.41996	2.41996	2.21748	noncognate	noswitch
3	2	Spandom		diamante	68	Spanish	0			533	202			2.72673	2.30535	cognate	noswitch
3	3	Spandom		wrist	241	English	0	158	158	158	265	2.19866	2.19866	2.19866	2.42325	noncognate	noswitch
3	4	Spandom		camello	32	Spanish	0	169	480	480	200	2.22789	2.68124	2.68124	2.30103	cognate	noswitch
3	6	Spandom		memory	132	English	0	279	279	279	255	2.4456	2.4456	2.4456	2.40654	cognate	noswitch
3	7	Spandom		canoa	34	Spanish	0	213	213	213		2.32838	2.32838	2.32838		cognate	switch
3	8	Spandom		creatura	62	Spanish	0	205	637	637	272	2.31175	2.80414	2.80414	2.43457	cognate	switch
3	9	Spandom		villain	234	English	0	220	220	220	223	2.34242	2.34242	2.34242	2.3483	cognate	noswitch
3	10	Spandom		match	129	English	0	225	356	356		2.35218	2.55145	2.55145		noncognate	switch
3	11	Spandom		volcano	238	English	0	258	258	258	232	2.41162	2.41162	2.41162	2.36549	cognate	noswitch
3	12	Spandom		patrón	164	Spanish	0		577	577	262		2.76118	2.76118	2.4183	noncognate	switch
3	13	Spandom		mártir	125	Spanish	0	189	465	882		2.27646	2.66745	2.94547		cognate	switch
3	14	Spandom		suspect	208	English	0	284	524	742		2.45332	2.71933	2.8704		cognate	switch
3	15	Spandom		actriz	2	Spanish	0	208	208	208	489	2.31806	2.31806	2.31806	2.68931	cognate	noswitch
3	16	Spandom		choza	44	Spanish	0	259	259	259	220	2.4133	2.4133	2.4133	2.34242	noncognate	switch
3	17	Spandom		bosque	25	Spanish	0	288	446	446	222	2.45939	2.64933	2.64933	2.34635	noncognate	switch
3	18	Spandom		concierto	56	Spanish	0	223	223	495	187	2.3483	2.3483	2.69461	2.27184	cognate	switch
3	19	Spandom		family	89	English	0	244	244	244	287	2.38739	2.38739	2.38739	2.45788	cognate	switch
3	20	Spandom		lámpara	117	Spanish	0	493	493	493		2.69285	2.69285	2.69285		cognate	switch
3	21	Spandom		closure	50	English	0	143	143	965	282	2.15534	2.15534	2.98453	2.45025	noncognate	switch
3	22	Spandom		paraguas	160	Spanish	0	224	871	871		2.35025	2.94002	2.94002		noncognate	switch
3	23	Spandom		flavor	94	English	0	216	216	216	256	2.33445	2.33445	2.33445	2.40824	noncognate	noswitch
3	24	Spandom		equipaje	84	Spanish	0		208	208	255		2.31806	2.31806	2.40654	noncognate	noswitch
3	25	Spandom		calendario	30	Spanish	0	253	494	494	222	2.40312	2.69373	2.69373	2.34635	cognate	noswitch
3	26	Spandom		ladrón	115	Spanish	0	124	307	307	217	2.09342	2.48714	2.48714	2.33646	noncognate	switch
3	27	Spandom		dinero	70	Spanish	0	212	212	212	198	2.32634	2.32634	2.32634	2.29667	noncognate	noswitch
3	28	Spandom		horno	107	Spanish	0	224	224	224		2.35025	2.35025	2.35025		noncognate	switch
3	29	Spandom		talent	211	English	0	245	245	245		2.38917	2.38917	2.38917		cognate	switch
3	30	Spandom		pirate	171	English	0	367	550	550	204	2.56467	2.74036	2.74036	2.30963	cognate	noswitch
3	31	Spandom		teoría	215	Spanish	0	319	319	319		2.50379	2.50379	2.50379		cognate	switch
3	32	Spandom		máquina	124	Spanish	0	217	381	381	194	2.33646	2.58092	2.58092	2.2878	cognate	switch
3	33	Spandom		blame	22	English	0	213	213	407		2.32838	2.32838	2.60959		noncognate	noswitch
3	34	Spandom		lenguaje	119	Spanish	0	266	337	633	152	2.42488	2.52763	2.8014	2.18184	cognate	noswitch
3	35	Spandom		peligro	166	Spanish	0	242	269	425	247	2.38382	2.42975	2.62839	2.3927	noncognate	noswitch
3	36	Spandom		island	113	English	0	273	273	273	451	2.43616	2.43616	2.43616	2.65418	cognate	noswitch
3	37	Spandom		vecina	232	Spanish	0	191	191	191	214	2.28103	2.28103	2.28103	2.33041	noncognate	noswitch
3	38	Spandom		balcón	7	Spanish	0	366	366	366	291	2.56348	2.56348	2.56348	2.46389	cognate	switch
3	39	Spandom		castillo	37	Spanish	0	155	155	289		2.19033	2.19033	2.4609		cognate	switch
3	40	Spandom		naranja	146	Spanish	0	232	232	520	160	2.36549	2.36549	2.716	2.20412	noncognate	switch
3	41	Spandom		stone	204	English	0	256	697	697	241	2.40824	2.84323	2.84323	2.38202	noncognate	switch
3	43	Spandom		costume	60	English	0	229	229	481		2.35984	2.35984	2.68215		noncognate	switch
3	44	Spandom		verano	233	Spanish	0	299	299	299	253	2.47567	2.47567	2.47567	2.40312	noncognate	noswitch
3	45	Spandom		employee	79	English	0	236	236	324	223	2.37291	2.37291	2.51055	2.3483	cognate	switch
3	46	Spandom		display	73	English	0	260	260	609	225	2.41497	2.41497	2.78462	2.35218	noncognate	switch
3	47	Spandom		música	144	Spanish	0	135	135	135	297	2.13033	2.13033	2.13033	2.47276	cognate	noswitch
3	48	Spandom		bank	13	English	0	200	200	200		2.30103	2.30103	2.30103		cognate	noswitch
3	49	Spandom		prize	179	English	1	153	153	153		2.18469	2.18469	2.18469		noncognate	switch
3	50	Spandom		granja	97	Spanish	0	163	231	231	141	2.21219	2.36361	2.36361	2.14922	noncognate	switch
3	51	Spandom		edificio	77	Spanish	0	160	160	291	247	2.20412	2.20412	2.46389	2.3927	noncognate	noswitch
3	52	Spandom		salary	191	English	0	232	232	232	259	2.36549	2.36549	2.36549	2.4133	cognate	noswitch
3	53	Spandom		birthday	20	English	0	334	334	741	153	2.52375	2.52375	2.86982	2.18469	noncognate	switch
3	54	Spandom		code	52	English	0	498	498	498		2.69723	2.69723	2.69723		cognate	switch
3	55	Spandom		jirafa	114	Spanish	0									cognate	noswitch
3	56	Spandom		palacio	158	Spanish	0	328	328	328		2.51587	2.51587	2.51587		cognate	switch
3	57	Spandom		ruta	187	Spanish	0	524	567	567		2.71933	2.75358	2.75358		cognate	noswitch
3	58	Spandom		advice	3	English	0	231	231	231		2.36361	2.36361	2.36361		noncognate	switch
3	59	Spandom		pesa	167	Spanish	0	169	169	857		2.22789	2.22789	2.93298		noncognate	noswitch
3	60	Spandom		banda	12	Spanish	0	155	155	388		2.19033	2.19033	2.58883		cognate	switch
3	61	Spandom		cadena	28	Spanish	0	318	318	318		2.50243	2.50243	2.50243		noncognate	noswitch
3	62	Spandom		ingeniero	111	Spanish	0	216	1303	2365	253	2.33445	3.11494	3.37383	2.40312	cognate	noswitch
3	64	Spandom		sopa	200	Spanish	0	143	143	143	226	2.15534	2.15534	2.15534	2.35411	cognate	switch
3	65	Spandom		town	221	English	0	367	367	367		2.56467	2.56467	2.56467		noncognate	noswitch
3	66	Spandom		paradise	159	English	0	180	432	432	227	2.25527	2.63548	2.63548	2.35603	cognate	switch
3	67	Spandom		clipper	49	English	0	157	212	212		2.1959	2.32634	2.32634		noncognate	switch
3	68	Spandom		cabbage	27	English	0	275	275	275		2.43933	2.43933	2.43933		noncognate	noswitch
3	69	Spandom		trophy	229	English	0	258	258	564	254	2.41162	2.41162	2.75128	2.40483	cognate	switch
3	70	Spandom		belief	19	English	0	212	212	212		2.32634	2.32634	2.32634		noncognate	noswitch
3	71	Spandom		fellow	91	English	0	222	295	745	257	2.34635	2.46982	2.87216	2.40993	noncognate	switch
3	72	Spandom		nation	147	English	0	437	437	903	208	2.64048	2.64048	2.95569	2.31806	cognate	switch
3	73	Spandom		muelle	139	Spanish	0			442	212			2.64542	2.32634	noncognate	switch
3	74	Spandom		promedio	180	Spanish	0	213	213	1102	250	2.32838	2.32838	3.04218	2.39794	noncognate	switch
3	75	Spandom		monkey	136	English	0	142	142	142	293	2.15229	2.15229	2.15229	2.46687	noncognate	noswitch
3	76	Spandom		enfermedad	82	Spanish	0	240	1302	1952	406	2.38021	3.11461	3.29048	2.60853	noncognate	switch
3	77	Spandom		tobacco	220	English	0	479	479	1213	238	2.68034	2.68034	3.08386	2.37658	cognate	noswitch
3	78	Spandom		suitcase	206	English	0	180	180	385	212	2.25527	2.25527	2.58546	2.32634	noncognate	switch
3	79	Spandom		imagen	110	Spanish	0	195	195	195	312	2.29003	2.29003	2.29003	2.49415	cognate	noswitch
3	80	Spandom		mordida	137	Spanish	0	267	267	603	216	2.42651	2.42651	2.78032	2.33445	noncognate	switch
3	81	Spandom		barril	17	Spanish	0	248	248	248	241	2.39445	2.39445	2.39445	2.38202	cognate	noswitch
3	82	Spandom		mask	128	English	0	172	355	477	211	2.23553	2.55023	2.67852	2.32428	cognate	noswitch
3	83	Spandom		opinion	150	English	0	221	221	221	249	2.34439	2.34439	2.34439	2.3962	cognate	noswitch
3	85	Spandom		pared	162	Spanish	0	251	251	346	153	2.39967	2.39967	2.53908	2.18469	noncognate	noswitch
3	86	Spandom		temple	213	English	0	252	252	252	249	2.4014	2.4014	2.4014	2.3962	cognate	noswitch
3	87	Spandom		tribus	226	Spanish	0	221	221	609	225	2.34439	2.34439	2.78462	2.35218	cognate	switch
3	88	Spandom		respuesta	182	Spanish	0	314	494	494	327	2.49693	2.69373	2.69373	2.51455	noncognate	switch
3	89	Spandom		barber	14	English	0	204	401	887	191	2.30963	2.60314	2.94792	2.28103	cognate	switch
3	90	Spandom		cosecha	59	Spanish	0	235	619	619		2.37107	2.79169	2.79169		noncognate	noswitch
3	91	Spandom		cicatriz	45	Spanish	0	261	261	261	271	2.41664	2.41664	2.41664	2.43297	noncognate	noswitch
3	92	Spandom		plague	174	English	0	197	197	523	479	2.29447	2.29447	2.7185	2.68034	cognate	noswitch
3	93	Spandom		chimney	43	English	0	166	283	578		2.22011	2.45179	2.76193		cognate	switch
3	94	Spandom		priest	177	English	0	289	289	289	207	2.4609	2.4609	2.4609	2.31597	noncognate	noswitch
3	95	Spandom		cohete	54	Spanish	0	213	213	213	355	2.32838	2.32838	2.32838	2.55023	noncognate	noswitch
3	96	Spandom		enemy	81	English	0	316	316	316		2.49969	2.49969	2.49969		cognate	switch
3	97	Spandom		amenaza	4	Spanish	0	223	815	1549		2.3483	2.91116	3.19005		noncognate	switch
3	98	Spandom		train	223	English	0	208	208	208	264	2.31806	2.31806	2.31806	2.4216	cognate	switch
3	99	Spandom		prayer	175	English	0	256	256	642	137	2.40824	2.40824	2.80754	2.13672	noncognate	noswitch
3	100	Spandom		mensaje	133	Spanish	0	210	210	210		2.32222	2.32222	2.32222		cognate	noswitch
3	101	Spandom		pistolero	172	Spanish	0	185	392	392	274	2.26717	2.59329	2.59329	2.43775	noncognate	switch
3	102	Spandom		pionero	170	Spanish	0	243	499	499	214	2.38561	2.6981	2.6981	2.33041	cognate	noswitch
3	103	Spandom		rock	183	English	0	313	313	313	223	2.49554	2.49554	2.49554	2.3483	noncognate	noswitch
3	104	Spandom		matón	130	Spanish	0	138	138	784	264	2.13988	2.13988	2.89432	2.4216	noncognate	noswitch
3	106	Spandom		bebida	18	Spanish	0	221	221	221	249	2.34439	2.34439	2.34439	2.3962	noncognate	noswitch
3	107	Spandom		cobija	51	Spanish	0									noncognate	noswitch
3	108	Spandom		fábula	87	Spanish	0	200	200	460	217	2.30103	2.30103	2.66276	2.33646	cognate	switch
3	109	Spandom		health	105	English	0	149	229	229	308	2.17319	2.35984	2.35984	2.48855	noncognate	switch
3	110	Spandom		link	120	English	1									noncognate	switch
3	111	Spandom		blush	24	English	0	114	114	114		2.0569	2.0569	2.0569		noncognate	noswitch
3	112	Spandom		senate	197	English	0	217	217	1030	178	2.33646	2.33646	3.01284	2.25042	cognate	switch
3	113	Spandom		cow	61	English	0	182	182	182		2.26007	2.26007	2.26007		noncognate	noswitch
3	114	Spandom		muscle	141	English	0	234	234	234	433	2.36922	2.36922	2.36922	2.63649	cognate	noswitch
3	115	Spandom		cueva	65	Spanish	0	206	206	564	164	2.31387	2.31387	2.75128	2.21484	cognate	switch
3	116	Spandom		guard	100	English	0	145	145	145		2.16137	2.16137	2.16137		cognate	noswitch
3	117	Spandom		spring	203	English	1									noncognate	noswitch
3	118	Spandom		fiction	93	English	0	238	238	569	148	2.37658	2.37658	2.75511	2.17026	cognate	switch
3	119	Spandom		whale	240	English	0	196	196	515	431	2.29226	2.29226	2.71181	2.63448	noncognate	noswitch
3	120	Spandom		symbol	209	English	0	218	218	218	383	2.33846	2.33846	2.33846	2.5832	cognate	switch
3	121	Spandom		group	98	English	0	245	245	245	250	2.38917	2.38917	2.38917	2.39794	cognate	switch
3	122	Spandom		throne	219	English	0	435	548	548	207	2.63849	2.73878	2.73878	2.31597	cognate	noswitch
3	123	Spandom		dream	75	English	0	270	270	603		2.43136	2.43136	2.78032		noncognate	noswitch
3	124	Spandom		página	156	Spanish	0	139	139	345	239	2.14301	2.14301	2.53782	2.3784	cognate	noswitch
3	125	Spandom		house	108	English	0	149	208	208	150	2.17319	2.31806	2.31806	2.17609	noncognate	switch
4	1	Engdom		camino	33	Spanish	1	282	282	282		2.45025	2.45025	2.45025		noncognate	switch
4	2	Engdom		diamante	68	Spanish	0	169	425	425	330	2.22789	2.62839	2.62839	2.51851	cognate	switch
4	3	Engdom		muñeca	140	Spanish	0	268	268	268	271	2.42813	2.42813	2.42813	2.43297	noncognate	noswitch
4	4	Engdom		camello	32	Spanish	0	329	329	329	362	2.5172	2.5172	2.5172	2.55871	cognate	switch
4	6	Engdom		memoria	131	Spanish	0	329	329	329	232	2.5172	2.5172	2.5172	2.36549	cognate	noswitch
4	7	Engdom		canoe	35	English	0	165	165	165	369	2.21748	2.21748	2.21748	2.56703	noncognate	switch
4	8	Engdom		creature	63	English	0	405	405	405	471	2.60746	2.60746	2.60746	2.67302	cognate	switch
4	9	Engdom		villano	235	Spanish	0	179	179	179		2.25285	2.25285	2.25285		cognate	noswitch
4	10	Engdom		match	129	English	0	161	161	161		2.20683	2.20683	2.20683		noncognate	noswitch
4	11	Engdom		volcán	237	Spanish	0	332	332	332	339	2.52114	2.52114	2.52114	2.5302	cognate	noswitch
4	12	Engdom		pattern	165	English	0	379	655	655		2.57864	2.81624	2.81624		noncognate	switch
4	13	Engdom		martyr	126	English	0	324	324	324		2.51055	2.51055	2.51055		cognate	switch
4	14	Engdom		suspect	208	English	0	158	158	158		2.19866	2.19866	2.19866		cognate	noswitch
4	15	Engdom		actriz	2	Spanish	0	300	300	300	412	2.47712	2.47712	2.47712	2.6149	cognate	switch
4	16	Engdom		shack	198	English	0	260	260	260	560	2.41497	2.41497	2.41497	2.74819	noncognate	switch
4	17	Engdom		forest	95	English	0	205	205	205	630	2.31175	2.31175	2.31175	2.79934	noncognate	switch
4	18	Engdom		concert	55	English	0	412	412	412		2.6149	2.6149	2.6149		cognate	switch
4	19	Engdom		family	89	English	0	285	285	285	196	2.45484	2.45484	2.45484	2.29226	cognate	noswitch
4	20	Engdom		lamp	116	English	0	409	409	409		2.61172	2.61172	2.61172		cognate	switch
4	21	Engdom		closure	50	English	0	434	434	434	285	2.63749	2.63749	2.63749	2.45484	noncognate	noswitch
4	22	Engdom		umbrella	230	English	0	283	283	408		2.45179	2.45179	2.61066		noncognate	switch
4	23	Engdom		sabor	188	Spanish	0	218	218	218		2.33846	2.33846	2.33846		noncognate	noswitch
4	24	Engdom		equipaje	84	Spanish	0	231	231	231		2.36361	2.36361	2.36361		noncognate	switch
4	25	Engdom		calendario	30	Spanish	0	258	258	258	199	2.41162	2.41162	2.41162	2.29885	cognate	switch
4	26	Engdom		thief	217	English	0	191	191	191	267	2.28103	2.28103	2.28103	2.42651	noncognate	switch
4	27	Engdom		dinero	70	Spanish	0	234	234	234		2.36922	2.36922	2.36922		noncognate	switch
4	28	Engdom		oven	154	English	0	333	333	333	388	2.52244	2.52244	2.52244	2.58883	noncognate	switch
4	29	Engdom		talent	211	English	0	179	179	179		2.25285	2.25285	2.25285		cognate	noswitch
4	30	Engdom		pirata	171	Spanish	0	285	285	285		2.45484	2.45484	2.45484		cognate	noswitch
4	31	Engdom		theory	216	English	0	440	440	440		2.64345	2.64345	2.64345		cognate	switch
4	32	Engdom		machine	122	English	0	313	313	313		2.49554	2.49554	2.49554		cognate	switch
4	33	Engdom		culpa	66	Spanish	0	288	288	288		2.45939	2.45939	2.45939		noncognate	noswitch
4	34	Engdom		lenguaje	119	Spanish	0	213	213	213	325	2.32838	2.32838	2.32838	2.51188	cognate	switch
4	35	Engdom		peligro	166	Spanish	0	151	151	599	345	2.17898	2.17898	2.77743	2.53782	noncognate	switch
4	36	Engdom		isla	112	Spanish	0	171	171	171		2.233	2.233	2.233		cognate	noswitch
4	37	Engdom		vecina	232	Spanish	0	328	328	679	273	2.51587	2.51587	2.83187	2.43616	noncognate	switch
4	38	Engdom		balcony	8	English	0	113	113	610		2.05308	2.05308	2.78533		cognate	switch
4	39	Engdom		castle	38	English	0	390	390	725		2.59106	2.59106	2.86034		cognate	switch
4	40	Engdom		orange	153	English	0	175	429	429		2.24304	2.63246	2.63246		noncognate	switch
4	41	Engdom		piedra	168	Spanish	0	455	455	455		2.65801	2.65801	2.65801		noncognate	noswitch
4	41	Engdom		stone	204	English	0	341	341	341		2.53275	2.53275	2.53275		noncognate	noswitch
4	43	Engdom		costume	60	English	0	171	171	409		2.233	2.233	2.61172		noncognate	noswitch
4	44	Engdom		verano	233	Spanish	0	212	212	212		2.32634	2.32634	2.32634		noncognate	switch
4	45	Engdom		employee	79	English	0	260	260	680		2.41497	2.41497	2.83251		cognate	noswitch
4	46	Engdom		display	73	English	0	201	201	201		2.3032	2.3032	2.3032		noncognate	noswitch
4	47	Engdom		música	144	Spanish	0	243	408	408	271	2.38561	2.61066	2.61066	2.43297	cognate	switch
4	48	Engdom		banco	10	Spanish	0	203	203	203		2.3075	2.3075	2.3075		cognate	noswitch
4	49	Engdom		prize	179	English	0	163	163	370		2.21219	2.21219	2.5682		noncognate	noswitch
4	50	Engdom		farm	90	English	0	314	513	513	249	2.49693	2.71012	2.71012	2.3962	noncognate	switch
4	51	Engdom		edificio	77	Spanish	0	295	295	295	285	2.46982	2.46982	2.46982	2.45484	noncognate	switch
4	52	Engdom		salario	190	Spanish	0	293	293	293		2.46687	2.46687	2.46687		cognate	noswitch
4	53	Engdom		birthday	20	English	1									noncognate	noswitch
4	54	Engdom		code	52	English	0	177	177	177		2.24797	2.24797	2.24797		cognate	noswitch
4	55	Engdom		jirafa	114	Spanish	1									cognate	switch
4	56	Engdom		palace	157	English	0	245	245	403		2.38917	2.38917	2.60531		cognate	switch
4	57	Engdom		ruta	187	Spanish	0	393	393	393		2.59439	2.59439	2.59439		cognate	switch
4	58	Engdom		advice	3	English	0	266	266	266		2.42488	2.42488	2.42488		noncognate	noswitch
4	59	Engdom		pesa	167	Spanish	0	375	375	375		2.57403	2.57403	2.57403		noncognate	switch
4	60	Engdom		band	11	English	0	316	316	316	526	2.49969	2.49969	2.49969	2.72099	cognate	switch
4	61	Engdom		cadena	28	Spanish	1	302	302	302		2.48001	2.48001	2.48001		noncognate	switch
4	62	Engdom		ingeniero	111	Spanish	0	197	197	610	322	2.29447	2.29447	2.78533	2.50786	cognate	switch
4	64	Engdom		soup	202	English	0	102	102	352	199	2.0086	2.0086	2.54654	2.29885	cognate	switch
4	65	Engdom		ciudad	48	Spanish	0	391	391	656	165	2.59218	2.59218	2.8169	2.21748	noncognate	noswitch
4	66	Engdom		paradise	159	English	0	331	331	331		2.51983	2.51983	2.51983		cognate	noswitch
4	67	Engdom		clipper	49	English	0	177	177	429		2.24797	2.24797	2.63246		noncognate	noswitch
4	68	Engdom		repollo	181	Spanish	0	180	180	503		2.25527	2.25527	2.70157		noncognate	noswitch
4	69	Engdom		trophy	229	English	0	171	171	171		2.233	2.233	2.233		cognate	noswitch
4	70	Engdom		creencia	64	Spanish	0	365	365	365		2.56229	2.56229	2.56229		noncognate	noswitch
4	71	Engdom		fellow	91	English	0	115	115	511	134	2.0607	2.0607	2.70842	2.1271	noncognate	noswitch
4	72	Engdom		nation	147	English	0	249	249	249		2.3962	2.3962	2.3962		cognate	noswitch
4	73	Engdom		dock	74	English	0	396	396	493	169	2.5977	2.5977	2.69285	2.22789	noncognate	switch
4	74	Engdom		average	6	English	0	205	205	414		2.31175	2.31175	2.617		noncognate	switch
4	75	Engdom		chango	41	Spanish	0	162	162	162		2.20952	2.20952	2.20952		noncognate	noswitch
4	76	Engdom		disease	71	English	0	199	490	714	198	2.29885	2.6902	2.8537	2.29667	noncognate	switch
4	78	Engdom		suitcase	206	English	0	366	366	366	274	2.56348	2.56348	2.56348	2.43775	noncognate	noswitch
4	79	Engdom		imagen	110	Spanish	0	283	436	529		2.45179	2.63949	2.72346		cognate	switch
4	80	Engdom		bite	21	English	0	217	217	606		2.33646	2.33646	2.78247		noncognate	switch
4	81	Engdom		barril	17	Spanish	0	221	221	384		2.34439	2.34439	2.58433		cognate	switch
4	82	Engdom		máscara	127	Spanish	0	371	371	371	262	2.56937	2.56937	2.56937	2.4183	cognate	noswitch
4	83	Engdom		opinión	151	Spanish	0	234	452	452	270	2.36922	2.65514	2.65514	2.43136	cognate	noswitch
4	85	Engdom		pared	162	Spanish	0	172	172	655		2.23553	2.23553	2.81624		noncognate	switch
4	86	Engdom		templo	214	Spanish	0	180	180	503	151	2.25527	2.25527	2.70157	2.17898	cognate	noswitch
4	87	Engdom		tribe	225	English	0	382	382	382	459	2.58206	2.58206	2.58206	2.66181	cognate	switch
4	88	Engdom		answer	5	English	0	667	667	667		2.82413	2.82413	2.82413		noncognate	switch
4	89	Engdom		barber	14	English	0	159	159	159		2.2014	2.2014	2.2014		cognate	noswitch
4	90	Engdom		cosecha	59	Spanish	0	342	342	342		2.53403	2.53403	2.53403		noncognate	switch
4	91	Engdom		cicatriz	45	Spanish	0	246	716	716		2.39094	2.85491	2.85491		noncognate	switch
4	92	Engdom		plaga	173	Spanish	0	207	207	207		2.31597	2.31597	2.31597		cognate	noswitch
4	93	Engdom		chimney	43	English	0	358	788	788		2.55388	2.89653	2.89653		cognate	noswitch
4	94	Engdom		sacerdote	189	Spanish	0	162	356	356		2.20952	2.55145	2.55145		noncognate	noswitch
4	95	Engdom		cohete	54	Spanish	0	290	597	672		2.4624	2.77597	2.82737		noncognate	switch
4	96	Engdom		enemy	81	English	0	356	356	356	164	2.55145	2.55145	2.55145	2.21484	cognate	noswitch
4	97	Engdom		threat	218	English	0	359	359	359		2.55509	2.55509	2.55509		noncognate	switch
4	98	Engdom		train	223	English	0	194	194	194	204	2.2878	2.2878	2.2878	2.30963	cognate	noswitch
4	99	Engdom		oración	152	Spanish	0	408	408	860		2.61066	2.61066	2.9345		noncognate	noswitch
4	100	Engdom		mensaje	133	Spanish	0	354	354	682		2.549	2.549	2.83378		cognate	switch
4	101	Engdom		gunman	102	English	0	266	266	266		2.42488	2.42488	2.42488		noncognate	switch
4	101	Engdom		tabaco	210	Spanish	0	297	297	562		2.47276	2.47276	2.74974		cognate	noswitch
4	102	Engdom		pionero	170	Spanish	0	253	253	253		2.40312	2.40312	2.40312		cognate	switch
4	104	Engdom		matón	130	Spanish	0	377	377	588	192	2.57634	2.57634	2.76938	2.2833	noncognate	switch
4	106	Engdom		bebida	18	Spanish	0	194	194	299		2.2878	2.2878	2.47567		noncognate	switch
4	107	Engdom		cobija	51	Spanish	0	325	325	325		2.51188	2.51188	2.51188		noncognate	switch
4	108	Engdom		fable	86	English	0	177	177	698		2.24797	2.24797	2.84386		cognate	switch
4	109	Engdom		health	105	English	0	129	129	274	155	2.11059	2.11059	2.43775	2.19033	noncognate	noswitch
4	110	Engdom		link	120	English	0	277	277	277		2.44248	2.44248	2.44248		noncognate	noswitch
4	111	Engdom		rubor	186	Spanish	0	306	306	907		2.48572	2.48572	2.95761		noncognate	noswitch
4	112	Engdom		senate	197	English	0	318	318	318	208	2.50243	2.50243	2.50243	2.31806	cognate	noswitch
4	113	Engdom		vaca	231	Spanish	0	283	283	283		2.45179	2.45179	2.45179		noncognate	noswitch
4	114	Engdom		músculo	142	Spanish	0	240	384	384		2.38021	2.58433	2.58433		cognate	noswitch
4	115	Engdom		cave	39	English	0	209	209	496	1149	2.32015	2.32015	2.69548	3.06032	cognate	switch
4	116	Engdom		guardia	101	Spanish	0	249	249	652	170	2.3962	2.3962	2.81425	2.23045	cognate	noswitch
4	117	Engdom		primavera	178	Spanish	0	185	185	653		2.26717	2.26717	2.81491		noncognate	noswitch
4	118	Engdom		fiction	93	English	0	360	360	360	205	2.5563	2.5563	2.5563	2.31175	cognate	noswitch
4	119	Engdom		ballena	9	Spanish	0	478	478	712	149	2.67943	2.67943	2.85248	2.17319	noncognate	noswitch
4	120	Engdom		symbol	209	English	0	197	197	197		2.29447	2.29447	2.29447		cognate	noswitch
4	121	Engdom		group	98	English	0	181	181	181		2.25768	2.25768	2.25768		cognate	noswitch
4	122	Engdom		trono	228	Spanish	0	273	273	273	303	2.43616	2.43616	2.43616	2.48144	cognate	noswitch
4	123	Engdom		sueño	205	Spanish	0	277	409	409		2.44248	2.61172	2.61172		noncognate	noswitch
4	124	Engdom		página	156	Spanish	0	232	232	232	307	2.36549	2.36549	2.36549	2.48714	cognate	switch
4	125	Engdom		house	108	English	0	247	247	247		2.3927	2.3927	2.3927		noncognate	noswitch
5	1	Engdom		track	222	English	0	362	696	846	361	2.55871	2.84261	2.92737	2.55751	noncognate	switch
5	2	Engdom		diamond	69	English	0									cognate	switch
5	3	Engdom		muñeca	140	Spanish	0									noncognate	switch
5	4	Engdom		camel	31	English	0	223	336	988	182	2.3483	2.52634	2.99476	2.26007	cognate	switch
5	5	Engdom		cierre	46	Spanish	1	375	533	814		2.57403	2.72673	2.91062		noncognate	noswitch
5	6	Engdom		memoria	131	Spanish	0	323	323	323		2.5092	2.5092	2.5092		cognate	switch
5	7	Engdom		canoe	35	English	0	273	399	399		2.43616	2.60097	2.60097		cognate	noswitch
5	8	Engdom		creature	63	English	0	272	494	779	216	2.43457	2.69373	2.89154	2.33445	cognate	noswitch
5	9	Engdom		villano	235	Spanish	0	254	1378	1418	276	2.40483	3.13925	3.15168	2.44091	cognate	switch
5	10	Engdom		partido	163	Spanish	1	204	586	586		2.30963	2.7679	2.7679		noncognate	noswitch
5	11	Engdom		volcán	237	Spanish	0			477				2.67852		cognate	switch
5	12	Engdom		pattern	165	English	0	203	203	203		2.3075	2.3075	2.3075		noncognate	noswitch
5	13	Engdom		martyr	126	English	0	149	859	1323	146	2.17319	2.93399	3.12156	2.16435	cognate	noswitch
5	14	Engdom		sospechoso	201	Spanish	0	212	701	701		2.32634	2.84572	2.84572		cognate	noswitch
5	15	Engdom		actress	1	English	0	214	433	541	198	2.33041	2.63649	2.7332	2.29667	cognate	switch
5	16	Engdom		shack	198	English	0	187	187	187	174	2.27184	2.27184	2.27184	2.24055	noncognate	noswitch
5	17	Engdom		forest	95	English	0	303	303	303	285	2.48144	2.48144	2.48144	2.45484	noncognate	noswitch
5	18	Engdom		concert	55	English	0	312	312	312		2.49415	2.49415	2.49415		cognate	noswitch
5	19	Engdom		familia	88	Spanish	0	142	385	385		2.15229	2.58546	2.58546		cognate	noswitch
5	20	Engdom		lamp	116	English	0	213	213	213		2.32838	2.32838	2.32838		cognate	noswitch
5	22	Engdom		umbrella	230	English	0	237	237	1193		2.37475	2.37475	3.07664		noncognate	noswitch
5	23	Engdom		sabor	188	Spanish	0	245	480	661		2.38917	2.68124	2.8202		noncognate	switch
5	24	Engdom		luggage	121	English	0	205	316	1150	223	2.31175	2.49969	3.0607	2.3483	noncognate	switch
5	25	Engdom		calendar	29	English	0	383	383	515	203	2.5832	2.5832	2.71181	2.3075	cognate	switch
5	26	Engdom		thief	217	English	0	228	228	228	207	2.35793	2.35793	2.35793	2.31597	noncognate	noswitch
5	27	Engdom		money	135	English	0	184	184	386	300	2.26482	2.26482	2.58659	2.47712	noncognate	switch
5	28	Engdom		oven	154	English	0	440	440	440	257	2.64345	2.64345	2.64345	2.40993	noncognate	noswitch
5	29	Engdom		talento	212	Spanish	0	538	775	775		2.73078	2.8893	2.8893		cognate	noswitch
5	30	Engdom		pirata	171	Spanish	0	325	1043	1043		2.51188	3.01828	3.01828		cognate	switch
5	31	Engdom		theory	216	English	0	150	150	150	177	2.17609	2.17609	2.17609	2.24797	cognate	noswitch
5	32	Engdom		machine	122	English	0	183	183	282		2.26245	2.26245	2.45025		cognate	noswitch
5	33	Engdom		culpa	66	Spanish	0	273	396	531		2.43616	2.5977	2.72509		noncognate	switch
5	34	Engdom		language	118	English	0	158	390	766	172	2.19866	2.59106	2.88423	2.23553	cognate	switch
5	35	Engdom		hazard	104	English	0	313	313	605	233	2.49554	2.49554	2.78176	2.36736	noncognate	switch
5	36	Engdom		isla	112	Spanish	0	330	390	595		2.51851	2.59106	2.77452		cognate	switch
5	37	Engdom		neighbor	148	English	0	397	566	566		2.59879	2.75282	2.75282		noncognate	switch
5	38	Engdom		balcony	8	English	0	266	266	266	279	2.42488	2.42488	2.42488	2.4456	cognate	noswitch
5	39	Engdom		castle	38	English	0	252	252	252	286	2.4014	2.4014	2.4014	2.45637	cognate	noswitch
5	40	Engdom		orange	153	English	0	181	181	635	311	2.25768	2.25768	2.80277	2.49276	noncognate	noswitch
5	41	Engdom		piedra	168	Spanish	0	294	500	608		2.46835	2.69897	2.7839		noncognate	noswitch
5	41	Engdom		piedra	168	Spanish	0	221	221	221		2.34439	2.34439	2.34439		noncognate	switch
5	43	Engdom		disfraz	72	Spanish	0	282	429	853	142	2.45025	2.63246	2.93095	2.15229	noncognate	noswitch
5	44	Engdom		summer	207	English	0	259	259	259	306	2.4133	2.4133	2.4133	2.48572	noncognate	switch
5	45	Engdom		empleado	78	Spanish	0		596	596			2.77525	2.77525		cognate	noswitch
5	46	Engdom		escaparate	85	Spanish	0	145	1601	2213	314	2.16137	3.20439	3.34498	2.49693	noncognate	noswitch
5	47	Engdom		music	143	English	0	224	224	224	108	2.35025	2.35025	2.35025	2.03342	cognate	switch
5	48	Engdom		banco	10	Spanish	0	203	385	483	185	2.3075	2.58546	2.68395	2.26717	cognate	switch
5	49	Engdom		premio	176	Spanish	0	200	1480	1480	155	2.30103	3.17026	3.17026	2.19033	noncognate	noswitch
5	50	Engdom		farm	90	English	0	161	161	161	196	2.20683	2.20683	2.20683	2.29226	noncognate	noswitch
5	51	Engdom		building	26	English	0	105	105	453	256	2.02119	2.02119	2.6561	2.40824	noncognate	switch
5	52	Engdom		salario	190	Spanish	0	348	348	348	188	2.54158	2.54158	2.54158	2.27416	cognate	switch
5	53	Engdom		cumpleaños	67	Spanish	0	316	596	596		2.49969	2.77525	2.77525		noncognate	noswitch
5	54	Engdom		código	53	Spanish	0	381	381	381	207	2.58092	2.58092	2.58092	2.31597	cognate	noswitch
5	55	Engdom		giraffe	96	English	0	383	383	383	172	2.5832	2.5832	2.5832	2.23553	cognate	switch
5	56	Engdom		palace	157	English	0	155	507	507	234	2.19033	2.70501	2.70501	2.36922	cognate	noswitch
5	57	Engdom		route	185	English	0	167	452	639		2.22272	2.65514	2.8055		cognate	switch
5	58	Engdom		consejos	57	Spanish	0	259	455	455	208	2.4133	2.65801	2.65801	2.31806	noncognate	noswitch
5	59	Engdom		scale	194	English	0	210	397	899		2.32222	2.59879	2.95376		cognate	switch
5	60	Engdom		band	11	English	0		178	178	166		2.25042	2.25042	2.22011	cognate	noswitch
5	61	Engdom		network	149	English	0	225	697	697		2.35218	2.84323	2.84323		noncognate	switch
5	62	Engdom		engineer	83	English	0	350	350	575	164	2.54407	2.54407	2.75967	2.21484	cognate	switch
5	64	Engdom		soup	202	English	0	147	147	147		2.16732	2.16732	2.16732		cognate	noswitch
5	65	Engdom		ciudad	48	Spanish	0	186	547	547	418	2.26951	2.73799	2.73799	2.62118	noncognate	switch
5	66	Engdom		paraíso	161	Spanish	0	258	428	428	128	2.41162	2.63144	2.63144	2.10721	cognate	noswitch
5	67	Engdom		cortaúñas	58	Spanish	0	257	1611	1611		2.40993	3.2071	3.2071		noncognate	noswitch
5	68	Engdom		repollo	181	Spanish	0	172	598	598		2.23553	2.7767	2.7767		noncognate	switch
5	69	Engdom		trofeo	227	Spanish	0	199	235	235		2.29885	2.37107	2.37107		cognate	noswitch
5	70	Engdom		creencia	64	Spanish	0	235	524	524		2.37107	2.71933	2.71933		noncognate	switch
5	71	Engdom		muchacho	138	Spanish	0	305	800	800		2.4843	2.90309	2.90309		noncognate	noswitch
5	72	Engdom		nación	145	Spanish	0		491	491	165		2.69108	2.69108	2.21748	cognate	noswitch
5	73	Engdom		dock	74	English	0	326	326	326	186	2.51322	2.51322	2.51322	2.26951	noncognate	noswitch
5	74	Engdom		average	6	English	0			505	709			2.70329	2.85065	noncognate	noswitch
5	75	Engdom		chango	41	Spanish	0	322	483	483	141	2.50786	2.68395	2.68395	2.14922	noncognate	switch
5	76	Engdom		disease	71	English	0	298	514	548	234	2.47422	2.71096	2.73878	2.36922	noncognate	noswitch
5	78	Engdom		maleta	123	Spanish	0	127	440	440	213	2.1038	2.64345	2.64345	2.32838	noncognate	noswitch
5	79	Engdom		image	109	English	0	203	203	203		2.3075	2.3075	2.3075		cognate	switch
5	80	Engdom		bite	21	English	0	277	277	277	160	2.44248	2.44248	2.44248	2.20412	noncognate	noswitch
5	81	Engdom		barrel	16	English	0	176	176	339	214	2.24551	2.24551	2.5302	2.33041	cognate	switch
5	82	Engdom		máscara	127	Spanish	0	223	590	590		2.3483	2.77085	2.77085		cognate	switch
5	83	Engdom		opinión	151	Spanish	0	224	224	224	222	2.35025	2.35025	2.35025	2.34635	cognate	switch
5	85	Engdom		wall	239	English	0	150	276	276	179	2.17609	2.44091	2.44091	2.25285	noncognate	switch
5	86	Engdom		templo	214	Spanish	0	235	235	1051	123	2.37107	2.37107	3.0216	2.08991	cognate	switch
5	87	Engdom		tribe	225	English	0	138	138	138	310	2.13988	2.13988	2.13988	2.49136	cognate	noswitch
5	88	Engdom		answer	5	English	1	345	345	345		2.53782	2.53782	2.53782		noncognate	noswitch
5	89	Engdom		barbero	15	Spanish	0	240	525	1467		2.38021	2.72016	3.16643		cognate	noswitch
5	90	Engdom		harvest	103	English	0	222	222	1041	303	2.34635	2.34635	3.01745	2.48144	noncognate	switch
5	91	Engdom		scar	195	English	0	163	331	331	161	2.21219	2.51983	2.51983	2.20683	noncognate	switch
5	92	Engdom		plaga	173	Spanish	0	418	418	418		2.62118	2.62118	2.62118		cognate	switch
5	93	Engdom		chimenea	42	Spanish	0	201	201	1450		2.3032	2.3032	3.16137		cognate	noswitch
5	94	Engdom		sacerdote	189	Spanish	0	357	357	702	211	2.55267	2.55267	2.84634	2.32428	noncognate	switch
5	95	Engdom		rocket	184	English	0	196	196	196	212	2.29226	2.29226	2.29226	2.32634	noncognate	switch
5	96	Engdom		enemigo	80	Spanish	0	165	165	368	271	2.21748	2.21748	2.56585	2.43297	cognate	noswitch
5	97	Engdom		threat	218	English	0	245	431	431	166	2.38917	2.63448	2.63448	2.22011	noncognate	noswitch
5	98	Engdom		tren	224	Spanish	0	179	753	753		2.25285	2.87679	2.87679		cognate	noswitch
5	99	Engdom		oración	152	Spanish	0	359	618	618	274	2.55509	2.79099	2.79099	2.43775	noncognate	switch
5	100	Engdom		message	134	English	0	255	255	255		2.40654	2.40654	2.40654		cognate	switch
5	101	Engdom		gunman	102	English	0	160	593	593	248	2.20412	2.77305	2.77305	2.39445	noncognate	noswitch
5	101	Engdom		tabaco	210	Spanish	0	156	156	464		2.19312	2.19312	2.66652		cognate	switch
5	102	Engdom		pioneer	169	English	0	177	655	655		2.24797	2.81624	2.81624		cognate	switch
5	104	Engdom		hoodlum	106	English	0	219	711	711	213	2.34044	2.85187	2.85187	2.32838	noncognate	switch
5	106	Engdom		drink	76	English	0	245	245	502	224	2.38917	2.38917	2.7007	2.35025	noncognate	switch
5	107	Engdom		blanket	23	English	0	183	350	350		2.26245	2.54407	2.54407		noncognate	switch
5	108	Engdom		fable	86	English	0	257	257	257		2.40993	2.40993	2.40993		cognate	noswitch
5	109	Engdom		salud	193	Spanish	0	189	371	371	139	2.27646	2.56937	2.56937	2.14301	noncognate	noswitch
5	110	Engdom		vínculo	236	Spanish	0	218	218	1699	167	2.33846	2.33846	3.23019	2.22272	noncognate	noswitch
5	111	Engdom		rubor	186	Spanish	0	190	190	639	226	2.27875	2.27875	2.8055	2.35411	noncognate	switch
5	112	Engdom		senado	196	Spanish	0	203	203	400	382	2.3075	2.3075	2.60206	2.58206	cognate	noswitch
5	113	Engdom		vaca	231	Spanish	0	209	209	209	249	2.32015	2.32015	2.32015	2.3962	noncognate	switch
5	114	Engdom		músculo	142	Spanish	0	129	944	944	283	2.11059	2.97497	2.97497	2.45179	cognate	switch
5	115	Engdom		cave	39	English	0	260	260	260	291	2.41497	2.41497	2.41497	2.46389	cognate	noswitch
5	116	Engdom		guardia	101	Spanish	0	214	670	920	148	2.33041	2.82607	2.96379	2.17026	cognate	switch
5	117	Engdom		primavera	178	Spanish	0	468	468	1154		2.67025	2.67025	3.06221		noncognate	switch
5	118	Engdom		ficción	92	Spanish	0	214	214	214	200	2.33041	2.33041	2.33041	2.30103	cognate	noswitch
5	119	Engdom		ballena	9	Spanish	0	542	1628	1628		2.734	3.21165	3.21165		noncognate	switch
5	120	Engdom		símbolo	199	Spanish	0	143	143	143		2.15534	2.15534	2.15534		cognate	noswitch
5	121	Engdom		grupo	99	Spanish	0	198	298	298	346	2.29667	2.47422	2.47422	2.53908	cognate	noswitch
5	122	Engdom		trono	228	Spanish	0	100	212	2364	198	2	2.32634	3.37365	2.29667	cognate	switch
5	123	Engdom		sueño	205	Spanish	0	136	270	270	172	2.13354	2.43136	2.43136	2.23553	noncognate	switch
5	124	Engdom		page	155	English	0		522	522			2.71767	2.71767		cognate	switch
5	125	Engdom		casa	36	Spanish	0	265	822	822	254	2.42325	2.91487	2.91487	2.40483	noncognate	noswitch
6	1	balaced		track	222	English	1	181	181	181		2.25768	2.25768	2.25768		noncognate	noswitch
6	2	balaced		diamond	69	English	1	158	158	283		2.19866	2.19866	2.45179		noncognate	switch
6	3	balaced		wrist	241	English	0	749	949	2092	993	2.87448	2.97727	3.32056	2.99695	noncognate	switch
6	4	balaced		camel	31	English	0	199	199	501	223	2.29885	2.29885	2.69984	2.3483	cognate	noswitch
6	5	balaced		cierre	46	Spanish	0			1091				3.03782		noncognate	switch
6	6	balaced		memory	132	English	0	223	470	470		2.3483	2.6721	2.6721		cognate	switch
6	7	balaced		canoa	34	Spanish	0	471	471	471	207	2.67302	2.67302	2.67302	2.31597	cognate	noswitch
6	8	balaced		creatura	62	Spanish	0	257	599	906	224	2.40993	2.77743	2.95713	2.35025	noncognate	switch
6	9	balaced		villain	234	English	0	168	168	168		2.22531	2.22531	2.22531		cognate	switch
6	10	balaced		partido	163	Spanish	0	199	538	538		2.29885	2.73078	2.73078		cognate	switch
6	11	balaced		volcano	238	English	0	284	284	1037	379	2.45332	2.45332	3.01578	2.57864	cognate	switch
6	12	balaced		patrón	164	Spanish	0	311	311	311	470	2.49276	2.49276	2.49276	2.6721	noncognate	switch
6	13	balaced		mártir	125	Spanish	0	458	1693	1693		2.66087	3.22866	3.22866		cognate	noswitch
6	14	balaced		sospechoso	201	Spanish	0	423	574	710	395	2.62634	2.75891	2.85126	2.5966	cognate	switch
6	15	balaced		actress	1	English	0	378	378	378	223	2.57749	2.57749	2.57749	2.3483	cognate	noswitch
6	16	balaced		chabola	40	Spanish	0	532	912	912	208	2.72591	2.95999	2.95999	2.31806	noncognate	switch
6	17	balaced		bosque	25	Spanish	0	313	313	313	444	2.49554	2.49554	2.49554	2.64738	noncognate	noswitch
6	18	balaced		concierto	56	Spanish	0	240	468	468	411	2.38021	2.67025	2.67025	2.61384	cognate	switch
6	19	balaced		familia	88	Spanish	0	232	442	442		2.36549	2.64542	2.64542		cognate	noswitch
6	20	balaced		lámpara	117	Spanish	0	298	298	298		2.47422	2.47422	2.47422		cognate	noswitch
6	22	balaced		paraguas	160	Spanish	0	343	647	647		2.53529	2.8109	2.8109		cognate	noswitch
6	23	balaced		flavor	94	English	0	265	265	265	345	2.42325	2.42325	2.42325	2.53782	noncognate	switch
6	24	balaced		luggage	121	English	0	252	252	252	277	2.4014	2.4014	2.4014	2.44248	cognate	noswitch
6	25	balaced		calendar	29	English	0	359	359	359	302	2.55509	2.55509	2.55509	2.48001	cognate	noswitch
6	26	balaced		ladrón	115	Spanish	0	215	215	215	357	2.33244	2.33244	2.33244	2.55267	noncognate	switch
6	27	balaced		money	135	English	0	335	335	511		2.52504	2.52504	2.70842		noncognate	noswitch
6	28	balaced		horno	107	Spanish	0	178	178	178	548	2.25042	2.25042	2.25042	2.73878	noncognate	noswitch
6	29	balaced		talento	212	Spanish	0	493	493	791	257	2.69285	2.69285	2.89818	2.40993	cognate	switch
6	30	balaced		pirate	171	English	0	300	300	603	713	2.47712	2.47712	2.78032	2.85309	cognate	noswitch
6	31	balaced		teoría	215	Spanish	0	471	692	692	254	2.67302	2.84011	2.84011	2.40483	cognate	noswitch
6	32	balaced		máquina	124	Spanish	0	363	363	363	994	2.55991	2.55991	2.55991	2.99739	cognate	switch
6	33	balaced		blame	22	English	0	189	189	189		2.27646	2.27646	2.27646		noncognate	switch
6	34	balaced		language	118	English	0	280	280	280		2.44716	2.44716	2.44716		cognate	noswitch
6	35	balaced		hazard	104	English	0	278	278	558	527	2.44404	2.44404	2.74663	2.72181	noncognate	noswitch
6	36	balaced		island	113	English	0	544	722	980		2.7356	2.85854	2.99123		cognate	noswitch
6	37	balaced		neighbor	148	English	0	181	181	181	378	2.25768	2.25768	2.25768	2.57749	noncognate	noswitch
6	38	balaced		balcón	7	Spanish	0	511	511	511	293	2.70842	2.70842	2.70842	2.46687	cognate	noswitch
6	39	balaced		castillo	37	Spanish	1									cognate	noswitch
6	40	balaced		naranja	146	Spanish	0	223	223	223	217	2.3483	2.3483	2.3483	2.33646	noncognate	switch
6	41	balaced		piedra	168	Spanish	0	237	237	237		2.37475	2.37475	2.37475		noncognate	noswitch
6	43	balaced		disfraz	72	Spanish	1	448	448	448		2.65128	2.65128	2.65128		noncognate	noswitch
6	44	balaced		summer	207	English	0	159	159	159		2.2014	2.2014	2.2014		noncognate	noswitch
6	45	balaced		empleado	78	Spanish	0	412	613	878	394	2.6149	2.78746	2.94349	2.5955	cognate	noswitch
6	46	balaced		escaparate	85	Spanish	0	381	892	892	446	2.58092	2.95036	2.95036	2.64933	noncognate	noswitch
6	47	balaced		music	143	English	0	156	323	323	189	2.19312	2.5092	2.5092	2.27646	cognate	switch
6	48	balaced		bank	13	English	0	430	697	697		2.63347	2.84323	2.84323		cognate	switch
6	49	balaced		premio	176	Spanish	0	165	165	431	297	2.21748	2.21748	2.63448	2.47276	noncognate	switch
6	50	balaced		granja	97	Spanish	0	427	427	630	344	2.63043	2.63043	2.79934	2.53656	noncognate	noswitch
6	51	balaced		building	26	English	0	197	568	568	275	2.29447	2.75435	2.75435	2.43933	noncognate	noswitch
6	52	balaced		salary	191	English	0	190	190	190	240	2.27875	2.27875	2.27875	2.38021	cognate	switch
6	53	balaced		cumpleaños	67	Spanish	0	256	406	406	948	2.40824	2.60853	2.60853	2.97681	noncognate	noswitch
6	54	balaced		código	53	Spanish	0	242	242	242	287	2.38382	2.38382	2.38382	2.45788	cognate	switch
6	55	balaced		giraffe	96	English	0	313	313	313	348	2.49554	2.49554	2.49554	2.54158	cognate	switch
6	56	balaced		palacio	158	Spanish	0	277	277	513	344	2.44248	2.44248	2.71012	2.53656	cognate	noswitch
6	57	balaced		route	185	English	1	201	201	201		2.3032	2.3032	2.3032		cognate	noswitch
6	58	balaced		consejos	57	Spanish	0	389	389	389	308	2.58995	2.58995	2.58995	2.48855	cognate	noswitch
6	59	balaced		scale	194	English	0	453	453	453		2.6561	2.6561	2.6561		cognate	noswitch
6	60	balaced		banda	12	Spanish	0	525	525	525	303	2.72016	2.72016	2.72016	2.48144	cognate	noswitch
6	61	balaced		network	149	English	0	141	141	141		2.14922	2.14922	2.14922		noncognate	noswitch
6	62	balaced		engineer	83	English	0	213	213	213	326	2.32838	2.32838	2.32838	2.51322	cognate	noswitch
6	64	balaced		sopa	200	Spanish	0	207	207	505	258	2.31597	2.31597	2.70329	2.41162	cognate	noswitch
6	65	balaced		town	221	English	0	333	333	333		2.52244	2.52244	2.52244		noncognate	switch
6	66	balaced		paraíso	161	Spanish	0	194	194	194	278	2.2878	2.2878	2.2878	2.44404	noncognate	noswitch
6	67	balaced		cortauñas	58	Spanish	0	401		2386	244	2.60314		3.37767	2.38739	noncognate	switch
6	68	balaced		cabbage	27	English	0	463	463	658	487	2.66558	2.66558	2.81823	2.68753	noncognate	switch
6	69	balaced		trofeo	227	Spanish	0	244	244	244		2.38739	2.38739	2.38739		cognate	switch
6	70	balaced		belief	19	English	0	304	304	304		2.48287	2.48287	2.48287		noncognate	switch
6	71	balaced		muchacho	138	Spanish	0	395	395	395	192	2.5966	2.5966	2.5966	2.2833	noncognate	noswitch
6	72	balaced		nación	145	Spanish	0	386	386	644	395	2.58659	2.58659	2.80889	2.5966	cognate	noswitch
6	73	balaced		muelle	139	Spanish	0	218	218	430		2.33846	2.33846	2.63347		noncognate	switch
6	74	balaced		promedio	180	Spanish	0	445	445	445	332	2.64836	2.64836	2.64836	2.52114	noncognate	noswitch
6	75	balaced		monkey	136	English	0	231	231	231	328	2.36361	2.36361	2.36361	2.51587	noncognate	noswitch
6	76	balaced		enfermedad	82	Spanish	0	255	554	554	408	2.40654	2.74351	2.74351	2.61066	cognate	switch
6	77	balaced		tobacco	220	English	0	236	236	383	142	2.37291	2.37291	2.5832	2.15229	cognate	switch
6	78	balaced		maleta	123	Spanish	0	434	434	434	790	2.63749	2.63749	2.63749	2.89763	noncognate	noswitch
6	79	balaced		image	109	English	0	148	148	148	645	2.17026	2.17026	2.17026	2.80956	cognate	noswitch
6	80	balaced		mordida	137	Spanish	1									noncognate	switch
6	81	balaced		barrel	16	English	0	278	278	278	366	2.44404	2.44404	2.44404	2.56348	cognate	noswitch
6	82	balaced		mask	128	English	1	246	246	246		2.39094	2.39094	2.39094		cognate	noswitch
6	83	balaced		opinion	150	English	0	161	161	161		2.20683	2.20683	2.20683		cognate	noswitch
6	85	balaced		wall	239	English	1									noncognate	noswitch
6	86	balaced		temple	213	English	0	255	566	1026		2.40654	2.75282	3.01115		cognate	switch
6	87	balaced		tribus	226	Spanish	0	219	219	478	190	2.34044	2.34044	2.67943	2.27875	cognate	noswitch
6	88	balaced		respuesta	182	Spanish	0				333				2.52244	noncognate	noswitch
6	89	balaced		barbero	15	Spanish	0	231	231	231	561	2.36361	2.36361	2.36361	2.74896	cognate	switch
6	90	balaced		harvest	103	English	0	295	876	876	196	2.46982	2.9425	2.9425	2.29226	cognate	switch
6	91	balaced		scar	195	English	1									noncognate	noswitch
6	92	balaced		plague	174	English	1	344	561	561		2.53656	2.74896	2.74896		cognate	noswitch
6	93	balaced		chimenea	42	Spanish	0	276	430	785	364	2.44091	2.63347	2.89487	2.5611	cognate	noswitch
6	94	balaced		priest	177	English	0	169	169	169	276	2.22789	2.22789	2.22789	2.44091	noncognate	switch
6	95	balaced		rocket	184	English	0	270	270	270	334	2.43136	2.43136	2.43136	2.52375	noncognate	noswitch
6	96	balaced		enemigo	80	Spanish	0	335	335	335		2.52504	2.52504	2.52504		cognate	switch
6	97	balaced		amenaza	4	Spanish	0	374	1286	1286		2.57287	3.10924	3.10924		noncognate	noswitch
6	98	balaced		tren	224	Spanish	0	321	321	389	268	2.50651	2.50651	2.58995	2.42813	cognate	switch
6	99	balaced		prayer	175	English	0	278	492	916	204	2.44404	2.69197	2.9619	2.30963	noncognate	switch
6	100	balaced		message	134	English	0	203	203	203	186	2.3075	2.3075	2.3075	2.26951	cognate	switch
6	101	balaced		pistolero	172	Spanish	0	335	588	588	235	2.52504	2.76938	2.76938	2.37107	noncognate	switch
6	102	balaced		pioneer	169	English	0	339	339	339	265	2.5302	2.5302	2.5302	2.42325	noncognate	switch
6	103	balaced		rock	183	English	0	205	205	205		2.31175	2.31175	2.31175		noncognate	switch
6	104	balaced		hoodlum	106	English	0	190	190	190	271	2.27875	2.27875	2.27875	2.43297	noncognate	noswitch
6	106	balaced		drink	76	English	0	192	192	481	208	2.2833	2.2833	2.68215	2.31806	noncognate	switch
6	107	balaced		blanket	23	English	0	271	271	271	331	2.43297	2.43297	2.43297	2.51983	noncognate	noswitch
6	108	balaced		fábula	87	Spanish	0	248	423	423		2.39445	2.62634	2.62634		cognate	switch
6	109	balaced		salud	193	Spanish	0	292	582	582	396	2.46538	2.76492	2.76492	2.5977	noncognate	switch
6	110	balaced		vínculo	236	Spanish	0	508		2057		2.70586		3.31323		noncognate	switch
6	111	balaced		blush	24	English	1									noncognate	switch
6	112	balaced		senado	196	Spanish	0	245	705	705		2.38917	2.84819	2.84819		cognate	switch
6	113	balaced		cow	61	English	0	716	716	1390	596	2.85491	2.85491	3.14301	2.77525	noncognate	switch
6	114	balaced		muscle	141	English	0	390	390	648		2.59106	2.59106	2.81158		noncognate	noswitch
6	115	balaced		cueva	65	Spanish	0	246	246	246	287	2.39094	2.39094	2.39094	2.45788	cognate	noswitch
6	116	balaced		guard	100	English	0	210	210	785		2.32222	2.32222	2.89487		cognate	switch
6	117	balaced		spring	203	English	0	276	276	276	285	2.44091	2.44091	2.44091	2.45484	noncognate	switch
6	118	balaced		ficción	92	Spanish	0	201	201	590	163	2.3032	2.3032	2.77085	2.21219	cognate	switch
6	119	balaced		whale	240	English	0	273	480	480	311	2.43616	2.68124	2.68124	2.49276	noncognate	switch
6	120	balaced		símbolo	199	Spanish	0	181	181	246	259	2.25768	2.25768	2.39094	2.4133	cognate	switch
6	121	balaced		grupo	99	Spanish	1	106	106	106		2.02531	2.02531	2.02531		noncognate	noswitch
6	122	balaced		throne	219	English	0	420	420	420	179	2.62325	2.62325	2.62325	2.25285	cognate	switch
6	123	balaced		dream	75	English	0			798				2.902		noncognate	switch
6	124	balaced		page	155	English	0	136	136	136	218	2.13354	2.13354	2.13354	2.33846	cognate	switch
6	125	balaced		casa	36	Spanish	0	251	251	251	701	2.39967	2.39967	2.39967	2.84572	noncognate	switch
7	1	Spandom		camino	33	Spanish	0	272	272	272	290	2.43457	2.43457	2.43457	2.4624	noncognate	switch
7	2	Spandom		diamante	68	Spanish	0	321	321	321		2.50651	2.50651	2.50651		cognate	noswitch
7	3	Spandom		wrist	241	English	0	258	258	258	309	2.41162	2.41162	2.41162	2.48996	noncognate	noswitch
7	4	Spandom		camello	32	Spanish	1	262	262	262		2.4183	2.4183	2.4183		cognate	switch
7	6	Spandom		memory	132	English	0	240	410	410	207	2.38021	2.61278	2.61278	2.31597	cognate	noswitch
7	7	Spandom		canoa	34	Spanish	0	315	315	315	335	2.49831	2.49831	2.49831	2.52504	cognate	noswitch
7	8	Spandom		creatura	62	Spanish	0	227	227	362	183	2.35603	2.35603	2.55871	2.26245	cognate	noswitch
7	9	Spandom		villain	234	English	1									cognate	switch
7	10	Spandom		match	129	English	0	159	159	159	297	2.2014	2.2014	2.2014	2.47276	noncognate	switch
7	11	Spandom		volcano	238	English	0	177	488	488	285	2.24797	2.68842	2.68842	2.45484	cognate	switch
7	12	Spandom		patrón	164	Spanish	0			479	436			2.68034	2.63949	noncognate	noswitch
7	13	Spandom		mártir	125	Spanish	0	174	174	399		2.24055	2.24055	2.60097		cognate	noswitch
7	14	Spandom		suspect	208	English	0	181	181	379	212	2.25768	2.25768	2.57864	2.32634	cognate	noswitch
7	15	Spandom		actriz	2	Spanish	0	498	498	498	238	2.69723	2.69723	2.69723	2.37658	noncognate	noswitch
7	16	Spandom		choza	44	Spanish	0	299	567	567	208	2.47567	2.75358	2.75358	2.31806	noncognate	noswitch
7	17	Spandom		bosque	25	Spanish	0	128	128	448	393	2.10721	2.10721	2.65128	2.59439	noncognate	noswitch
7	18	Spandom		concierto	56	Spanish	0	343	630	630		2.53529	2.79934	2.79934		cognate	noswitch
7	19	Spandom		family	89	English	0	212	212	212	214	2.32634	2.32634	2.32634	2.33041	cognate	noswitch
7	20	Spandom		lámpara	117	Spanish	0	323	377	377	253	2.5092	2.57634	2.57634	2.40312	cognate	switch
7	21	Spandom		closure	50	English	0	261	261	518	281	2.41664	2.41664	2.71433	2.44871	noncognate	switch
7	22	Spandom		paraguas	160	Spanish	1	321	585	585		2.50651	2.76716	2.76716		noncognate	noswitch
7	23	Spandom		flavor	94	English	0	276	276	1116	126	2.44091	2.44091	3.04766	2.10037	noncognate	switch
7	24	Spandom		equipaje	84	Spanish	0	234	479	479	198	2.36922	2.68034	2.68034	2.29667	noncognate	switch
7	25	Spandom		calendario	30	Spanish	0	322	1104	1411	231	2.50786	3.04297	3.14953	2.36361	cognate	switch
7	26	Spandom		ladrón	115	Spanish	0	162	162	162		2.20952	2.20952	2.20952		noncognate	switch
7	27	Spandom		dinero	70	Spanish	0	236	236	467	184	2.37291	2.37291	2.66932	2.26482	noncognate	switch
7	28	Spandom		horno	107	Spanish	0	214	214	402	520	2.33041	2.33041	2.60423	2.716	noncognate	switch
7	29	Spandom		talent	211	English	0	156	156	156	192	2.19312	2.19312	2.19312	2.2833	cognate	noswitch
7	30	Spandom		pirate	171	English	1	172	172	172		2.23553	2.23553	2.23553		noncognate	noswitch
7	31	Spandom		teoría	215	Spanish	0	148	148	148	158	2.17026	2.17026	2.17026	2.19866	cognate	noswitch
7	32	Spandom		máquina	124	Spanish	0	306	306	306		2.48572	2.48572	2.48572		cognate	noswitch
7	33	Spandom		blame	22	English	0	279	279	279	293	2.4456	2.4456	2.4456	2.46687	noncognate	noswitch
7	34	Spandom		lenguaje	119	Spanish	0	334	524	524	371	2.52375	2.71933	2.71933	2.56937	cognate	noswitch
7	35	Spandom		peligro	166	Spanish	1									noncognate	noswitch
7	36	Spandom		island	113	English	0	241	414	505	448	2.38202	2.617	2.70329	2.65128	cognate	switch
7	37	Spandom		vecina	232	Spanish	0	394	394	394	151	2.5955	2.5955	2.5955	2.17898	noncognate	noswitch
7	38	Spandom		balcón	7	Spanish	0	260	375	375	236	2.41497	2.57403	2.57403	2.37291	cognate	noswitch
7	39	Spandom		castillo	37	Spanish	1									cognate	switch
7	40	Spandom		naranja	146	Spanish	1	118	118	118		2.07188	2.07188	2.07188		noncognate	switch
7	41	Spandom		stone	204	English	0	203	620	620	188	2.3075	2.79239	2.79239	2.27416	noncognate	noswitch
7	43	Spandom		costume	60	English	1									noncognate	switch
7	44	Spandom		verano	233	Spanish	0	305	305	305	165	2.4843	2.4843	2.4843	2.21748	noncognate	switch
7	45	Spandom		employee	79	English	0	224	346	346	237	2.35025	2.53908	2.53908	2.37475	cognate	switch
7	46	Spandom		display	73	English	1	284	505	1477		2.45332	2.70329	3.16938		noncognate	noswitch
7	47	Spandom		música	144	Spanish	0	233	505	505	250	2.36736	2.70329	2.70329	2.39794	cognate	switch
7	48	Spandom		bank	13	English	0	220	497	777	185	2.34242	2.69636	2.89042	2.26717	cognate	noswitch
7	49	Spandom		prize	179	English	0	330	330	625		2.51851	2.51851	2.79588		noncognate	switch
7	50	Spandom		granja	97	Spanish	0	275	566	566		2.43933	2.75282	2.75282		noncognate	noswitch
7	51	Spandom		edificio	77	Spanish	0	300	557	557	171	2.47712	2.74586	2.74586	2.233	noncognate	switch
7	52	Spandom		salary	191	English	0	213	213	213	295	2.32838	2.32838	2.32838	2.46982	cognate	switch
7	53	Spandom		birthday	20	English	0	337	631	631		2.52763	2.80003	2.80003		noncognate	noswitch
7	54	Spandom		code	52	English	1									cognate	switch
7	55	Spandom		jirafa	114	Spanish	0	286	455	455		2.45637	2.65801	2.65801		cognate	noswitch
7	56	Spandom		palacio	158	Spanish	0	259	259	259	173	2.4133	2.4133	2.4133	2.23805	cognate	switch
7	57	Spandom		ruta	187	Spanish	1									cognate	noswitch
7	58	Spandom		advice	3	English	0	233	233	233	176	2.36736	2.36736	2.36736	2.24551	noncognate	noswitch
7	59	Spandom		pesa	167	Spanish	0	263	263	263		2.41996	2.41996	2.41996		noncognate	switch
7	60	Spandom		banda	12	Spanish	0	298	298	734	180	2.47422	2.47422	2.8657	2.25527	cognate	noswitch
7	61	Spandom		cadena	28	Spanish	0	185	449	449		2.26717	2.65225	2.65225		noncognate	switch
7	62	Spandom		ingeniero	111	Spanish	0	258	258	258	324	2.41162	2.41162	2.41162	2.51055	cognate	switch
7	64	Spandom		sopa	200	Spanish	0	237	237	474	175	2.37475	2.37475	2.67578	2.24304	cognate	switch
7	65	Spandom		town	221	English	1									noncognate	noswitch
7	66	Spandom		paradise	159	English	0	210	210	210	220	2.32222	2.32222	2.32222	2.34242	cognate	noswitch
7	67	Spandom		clipper	49	English	0	243	243	423		2.38561	2.38561	2.62634		noncognate	noswitch
7	68	Spandom		cabbage	27	English	0	176	440	440		2.24551	2.64345	2.64345		noncognate	switch
7	69	Spandom		trophy	229	English	0	192	192	192	116	2.2833	2.2833	2.2833	2.06446	cognate	switch
7	70	Spandom		belief	19	English	0	276	276	276	137	2.44091	2.44091	2.44091	2.13672	noncognate	noswitch
7	71	Spandom		fellow	91	English	1	194	194	194		2.2878	2.2878	2.2878		noncognate	noswitch
7	72	Spandom		nation	147	English	1									cognate	noswitch
7	73	Spandom		muelle	139	Spanish	0	243	469	469		2.38561	2.67117	2.67117		noncognate	switch
7	74	Spandom		promedio	180	Spanish	0	329	329	329		2.5172	2.5172	2.5172		noncognate	noswitch
7	75	Spandom		monkey	136	English	0	220	220	220	324	2.34242	2.34242	2.34242	2.51055	noncognate	switch
7	76	Spandom		enfermedad	82	Spanish	0	225	1397	1397	270	2.35218	3.1452	3.1452	2.43136	noncognate	noswitch
7	77	Spandom		tobacco	220	English	0	222	676	676	194	2.34635	2.82995	2.82995	2.2878	cognate	switch
7	78	Spandom		suitcase	206	English	0	355	355	512	224	2.55023	2.55023	2.70927	2.35025	noncognate	noswitch
7	79	Spandom		imagen	110	Spanish	0	207	436	436	129	2.31597	2.63949	2.63949	2.11059	cognate	switch
7	80	Spandom		mordida	137	Spanish	0	198	339	339		2.29667	2.5302	2.5302		noncognate	noswitch
7	81	Spandom		barril	17	Spanish	0	265	265	265	243	2.42325	2.42325	2.42325	2.38561	cognate	switch
7	82	Spandom		mask	128	English	0	194	428	428		2.2878	2.63144	2.63144		cognate	switch
7	83	Spandom		opinion	150	English	0	214	214	214	185	2.33041	2.33041	2.33041	2.26717	cognate	switch
7	85	Spandom		pared	162	Spanish	0	174	174	174	217	2.24055	2.24055	2.24055	2.33646	noncognate	switch
7	86	Spandom		temple	213	English	0	232	459	459	241	2.36549	2.66181	2.66181	2.38202	cognate	switch
7	87	Spandom		tribus	226	Spanish	0	156	156	156	237	2.19312	2.19312	2.19312	2.37475	cognate	noswitch
7	88	Spandom		respuesta	182	Spanish	0	192	432	432	242	2.2833	2.63548	2.63548	2.38382	noncognate	switch
7	89	Spandom		barber	14	English	0	431	856	856	188	2.63448	2.93247	2.93247	2.27416	cognate	switch
7	90	Spandom		cosecha	59	Spanish	0	319	319	319		2.50379	2.50379	2.50379		noncognate	noswitch
7	91	Spandom		cicatriz	45	Spanish	0	175	175	175	133	2.24304	2.24304	2.24304	2.12385	noncognate	noswitch
7	92	Spandom		plague	174	English	0	253	253	253	304	2.40312	2.40312	2.40312	2.48287	cognate	noswitch
7	93	Spandom		chimney	43	English	0	284	505	505		2.45332	2.70329	2.70329		cognate	switch
7	94	Spandom		priest	177	English	0	256	256	376	344	2.40824	2.40824	2.57519	2.53656	noncognate	noswitch
7	95	Spandom		cohete	54	Spanish	0	178	386	386	311	2.25042	2.58659	2.58659	2.49276	noncognate	noswitch
7	96	Spandom		enemy	81	English	0	333	333	333	118	2.52244	2.52244	2.52244	2.07188	cognate	noswitch
7	97	Spandom		amenaza	4	Spanish	0	346	346	346		2.53908	2.53908	2.53908		noncognate	noswitch
7	98	Spandom		train	223	English	0	255	255	255	211	2.40654	2.40654	2.40654	2.32428	cognate	noswitch
7	99	Spandom		prayer	175	English	0	202	202	202	324	2.30535	2.30535	2.30535	2.51055	noncognate	switch
7	100	Spandom		mensaje	133	Spanish	0	279	279	279		2.4456	2.4456	2.4456		cognate	switch
7	101	Spandom		pistolero	172	Spanish	0	277	277	681	160	2.44248	2.44248	2.83315	2.20412	noncognate	switch
7	102	Spandom		pionero	170	Spanish	0	226	226	226	263	2.35411	2.35411	2.35411	2.41996	cognate	switch
7	103	Spandom		rock	183	English	0	208	208	208		2.31806	2.31806	2.31806		noncognate	switch
7	104	Spandom		matón	130	Spanish	0	265	265	432	266	2.42325	2.42325	2.63548	2.42488	noncognate	switch
7	106	Spandom		bebida	18	Spanish	0	246	436	436	195	2.39094	2.63949	2.63949	2.29003	noncognate	switch
7	107	Spandom		cobija	51	Spanish	1									noncognate	switch
7	108	Spandom		fábula	87	Spanish	0	187	187	334	442	2.27184	2.27184	2.52375	2.64542	cognate	switch
7	109	Spandom		health	105	English	0	242	242	448		2.38382	2.38382	2.65128		noncognate	noswitch
7	110	Spandom		link	120	English	0	224	224	224		2.35025	2.35025	2.35025		noncognate	noswitch
7	111	Spandom		blush	24	English	0	152	152	152	183	2.18184	2.18184	2.18184	2.26245	noncognate	switch
7	112	Spandom		senate	197	English	0	242	563	563		2.38382	2.75051	2.75051		cognate	switch
7	113	Spandom		cow	61	English	1									noncognate	noswitch
7	114	Spandom		muscle	141	English	0	306	306	1153		2.48572	2.48572	3.06183		cognate	switch
7	115	Spandom		cueva	65	Spanish	0	141	434	711	213	2.14922	2.63749	2.85187	2.32838	cognate	noswitch
7	116	Spandom		guard	100	English	1									cognate	noswitch
7	117	Spandom		spring	203	English	1									noncognate	switch
7	118	Spandom		fiction	93	English	0	131	131	131		2.11727	2.11727	2.11727		cognate	switch
7	119	Spandom		whale	240	English	0	259	457	457	188	2.4133	2.65992	2.65992	2.27416	noncognate	switch
7	120	Spandom		symbol	209	English	0	219	219	392	170	2.34044	2.34044	2.59329	2.23045	cognate	noswitch
7	121	Spandom		group	98	English	0	287	287	520		2.45788	2.45788	2.716		cognate	noswitch
7	122	Spandom		throne	219	English	0	384	384	384	140	2.58433	2.58433	2.58433	2.14613	cognate	noswitch
7	123	Spandom		dream	75	English	0	307	307	307		2.48714	2.48714	2.48714		noncognate	switch
7	124	Spandom		página	156	Spanish	0	196	361	361	234	2.29226	2.55751	2.55751	2.36922	cognate	switch
7	125	Spandom		house	108	English	0		347	347			2.54033	2.54033		noncognate	noswitch
8	1	balaced		camino	33	Spanish	0	312	312	525	116	2.49415	2.49415	2.72016	2.06446	noncognate	switch
8	2	balaced		diamante	68	Spanish	0	134	134	521	378	2.1271	2.1271	2.71684	2.57749	cognate	switch
8	3	balaced		muñeca	140	Spanish	0	141	141	141	219	2.14922	2.14922	2.14922	2.34044	noncognate	noswitch
8	4	balaced		camello	32	Spanish	0	286	704	792	782	2.45637	2.84757	2.89873	2.89321	cognate	switch
8	6	balaced		memoria	131	Spanish	0	215	215	215	267	2.33244	2.33244	2.33244	2.42651	cognate	noswitch
8	7	balaced		canoe	35	English	0	216	216	216	216	2.33445	2.33445	2.33445	2.33445	cognate	switch
8	8	balaced		creature	63	English	0	313	313	653	251	2.49554	2.49554	2.81491	2.39967	cognate	switch
8	9	balaced		villano	235	Spanish	0	306	306	306	326	2.48572	2.48572	2.48572	2.51322	cognate	noswitch
8	10	balaced		match	129	English	0	148	148	148	311	2.17026	2.17026	2.17026	2.49276	noncognate	noswitch
8	11	balaced		volcán	237	Spanish	0	222	222	222	265	2.34635	2.34635	2.34635	2.42325	cognate	noswitch
8	12	balaced		pattern	165	English	0	284	545	739	178	2.45332	2.7364	2.86864	2.25042	noncognate	switch
8	13	balaced		martyr	126	English	0	282	918	918	157	2.45025	2.96284	2.96284	2.1959	cognate	switch
8	14	balaced		suspect	208	English	0	236	236	1053		2.37291	2.37291	3.02243		cognate	noswitch
8	15	balaced		actriz	2	Spanish	0	218	218	492	163	2.33846	2.33846	2.69197	2.21219	cognate	switch
8	16	balaced		shack	198	English	1									noncognate	switch
8	17	balaced		forest	95	English	0	196	196	196	223	2.29226	2.29226	2.29226	2.3483	noncognate	switch
8	18	balaced		concert	55	English	0	302	302	571	210	2.48001	2.48001	2.75664	2.32222	cognate	switch
8	19	balaced		family	89	English	0	134	134	134	209	2.1271	2.1271	2.1271	2.32015	cognate	noswitch
8	20	balaced		lamp	116	English	0	160	160	160	174	2.20412	2.20412	2.20412	2.24055	cognate	switch
8	21	balaced		closure	50	English	0	184	636	898	257	2.26482	2.80346	2.95328	2.40993	noncognate	noswitch
8	22	balaced		umbrella	230	English	0	141	141	339	202	2.14922	2.14922	2.5302	2.30535	noncognate	switch
8	23	balaced		sabor	188	Spanish	0	318	318	318		2.50243	2.50243	2.50243		noncognate	noswitch
8	24	balaced		equipaje	84	Spanish	0	228	228	387		2.35793	2.35793	2.58771		noncognate	switch
8	25	balaced		calendario	30	Spanish	0	308	308	526	253	2.48855	2.48855	2.72099	2.40312	cognate	switch
8	26	balaced		thief	217	English	0	102	102	389	267	2.0086	2.0086	2.58995	2.42651	noncognate	switch
8	27	balaced		dinero	70	Spanish	0	420	420	420		2.62325	2.62325	2.62325		noncognate	switch
8	28	balaced		oven	154	English	0	200	200	200	228	2.30103	2.30103	2.30103	2.35793	noncognate	switch
8	29	balaced		talent	211	English	0	202	202	202		2.30535	2.30535	2.30535		cognate	noswitch
8	30	balaced		pirata	171	Spanish	0			218	192			2.33846	2.2833	cognate	noswitch
8	31	balaced		theory	216	English	0	254	254	254	226	2.40483	2.40483	2.40483	2.35411	cognate	switch
8	32	balaced		machine	122	English	0	269	496	496	157	2.42975	2.69548	2.69548	2.1959	cognate	switch
8	33	balaced		culpa	66	Spanish	0	297	297	297		2.47276	2.47276	2.47276		noncognate	noswitch
8	34	balaced		lenguaje	119	Spanish	0	259	259	259	173	2.4133	2.4133	2.4133	2.23805	cognate	switch
8	35	balaced		peligro	166	Spanish	0	170	170	817	208	2.23045	2.23045	2.91222	2.31806	noncognate	switch
8	36	balaced		isla	112	Spanish	0	247	247	247		2.3927	2.3927	2.3927		cognate	noswitch
8	37	balaced		vecina	232	Spanish	0	220	220	220	300	2.34242	2.34242	2.34242	2.47712	noncognate	switch
8	38	balaced		balcony	8	English	0	235	453	453	133	2.37107	2.6561	2.6561	2.12385	cognate	switch
8	39	balaced		castle	38	English	0	277	277	453	387	2.44248	2.44248	2.6561	2.58771	cognate	switch
8	40	balaced		orange	153	English	0	225	225	225	342	2.35218	2.35218	2.35218	2.53403	noncognate	switch
8	41	balaced		piedra	168	Spanish	0	260	562	562		2.41497	2.74974	2.74974		noncognate	noswitch
8	41	balaced		stone	204	English	0	216	216	364	248	2.33445	2.33445	2.5611	2.39445	noncognate	noswitch
8	43	balaced		costume	60	English	0		383	383			2.5832	2.5832		noncognate	noswitch
8	44	balaced		verano	233	Spanish	0	240	240	240	277	2.38021	2.38021	2.38021	2.44248	noncognate	switch
8	45	balaced		employee	79	English	0	191	746	746		2.28103	2.87274	2.87274		cognate	noswitch
8	46	balaced		display	73	English	0	214	214	214	195	2.33041	2.33041	2.33041	2.29003	noncognate	noswitch
8	47	balaced		música	144	Spanish	0	219	474	474	256	2.34044	2.67578	2.67578	2.40824	cognate	switch
8	48	balaced		banco	10	Spanish	0				172				2.23553	cognate	noswitch
8	49	balaced		prize	179	English	1									noncognate	noswitch
8	50	balaced		farm	90	English	0	275	275	275	170	2.43933	2.43933	2.43933	2.23045	noncognate	switch
8	51	balaced		edificio	77	Spanish	0	183	183	183	266	2.26245	2.26245	2.26245	2.42488	noncognate	switch
8	52	balaced		salario	190	Spanish	0	148	295	295		2.17026	2.46982	2.46982		cognate	noswitch
8	53	balaced		birthday	20	English	0	177	177	377	211	2.24797	2.24797	2.57634	2.32428	noncognate	noswitch
8	54	balaced		code	52	English	0	224	224	224	274	2.35025	2.35025	2.35025	2.43775	cognate	noswitch
8	55	balaced		jirafa	114	Spanish	0	189	189	545		2.27646	2.27646	2.7364		cognate	switch
8	56	balaced		palace	157	English	0		223	1475	158		2.3483	3.16879	2.19866	cognate	switch
8	57	balaced		ruta	187	Spanish	0	299	299	299		2.47567	2.47567	2.47567		cognate	switch
8	58	balaced		advice	3	English	0	237	237	561	265	2.37475	2.37475	2.74896	2.42325	noncognate	noswitch
8	59	balaced		pesa	167	Spanish	0	274	274	274	189	2.43775	2.43775	2.43775	2.27646	noncognate	switch
8	60	balaced		band	11	English	0				317				2.50106	cognate	switch
8	61	balaced		cadena	28	Spanish	0	469	715	715		2.67117	2.85431	2.85431		noncognate	switch
8	62	balaced		ingeniero	111	Spanish	0	313	456	1912	171	2.49554	2.65896	3.28149	2.233	cognate	switch
8	64	balaced		soup	202	English	0	292	292	292	273	2.46538	2.46538	2.46538	2.43616	cognate	switch
8	65	balaced		ciudad	48	Spanish	0	175	175	175	247	2.24304	2.24304	2.24304	2.3927	noncognate	noswitch
8	66	balaced		paradise	159	English	0	200	381	381	189	2.30103	2.58092	2.58092	2.27646	cognate	noswitch
8	67	balaced		clipper	49	English	0	216	216	216	299	2.33445	2.33445	2.33445	2.47567	noncognate	noswitch
8	68	balaced		repollo	181	Spanish	0	217	217	645	228	2.33646	2.33646	2.80956	2.35793	noncognate	noswitch
8	69	balaced		trophy	229	English	0	235	235	235		2.37107	2.37107	2.37107		cognate	noswitch
8	70	balaced		creencia	64	Spanish	0	258	435	435	193	2.41162	2.63849	2.63849	2.28556	noncognate	noswitch
8	71	balaced		fellow	91	English	0	300	300	300	337	2.47712	2.47712	2.47712	2.52763	noncognate	noswitch
8	72	balaced		nation	147	English	0	247	453	453		2.3927	2.6561	2.6561		cognate	noswitch
8	73	balaced		dock	74	English	0	183	183	423	186	2.26245	2.26245	2.62634	2.26951	noncognate	switch
8	74	balaced		average	6	English	0	220	624	624	253	2.34242	2.79518	2.79518	2.40312	noncognate	switch
8	75	balaced		chango	41	Spanish	0	311	311	311	233	2.49276	2.49276	2.49276	2.36736	noncognate	noswitch
8	76	balaced		disease	71	English	0	152	182	182	181	2.18184	2.26007	2.26007	2.25768	noncognate	switch
8	78	balaced		suitcase	206	English	0	262	514	514	253	2.4183	2.71096	2.71096	2.40312	noncognate	noswitch
8	79	balaced		imagen	110	Spanish	0	258	258	464	228	2.41162	2.41162	2.66652	2.35793	cognate	switch
8	80	balaced		bite	21	English	0	193	193	565	247	2.28556	2.28556	2.75205	2.3927	noncognate	switch
8	81	balaced		barril	17	Spanish	0	245	400	1623	155	2.38917	2.60206	3.21032	2.19033	cognate	switch
8	82	balaced		máscara	127	Spanish	0	303	689	689		2.48144	2.83822	2.83822		cognate	noswitch
8	83	balaced		opinión	151	Spanish	0	155	313	694	184	2.19033	2.49554	2.84136	2.26482	cognate	noswitch
8	85	balaced		pared	162	Spanish	0	322	691	1550		2.50786	2.83948	3.19033		noncognate	switch
8	86	balaced		templo	214	Spanish	0	289	289	289	147	2.4609	2.4609	2.4609	2.16732	cognate	noswitch
8	87	balaced		tribe	225	English	0	277	277	630	203	2.44248	2.44248	2.79934	2.3075	cognate	switch
8	88	balaced		answer	5	English	0	266	266	266	227	2.42488	2.42488	2.42488	2.35603	noncognate	switch
8	89	balaced		barber	14	English	0	211	451	451	192	2.32428	2.65418	2.65418	2.2833	cognate	noswitch
8	90	balaced		cosecha	59	Spanish	0	234	234	494		2.36922	2.36922	2.69373		noncognate	switch
8	91	balaced		cicatriz	45	Spanish	0	294	294	294	385	2.46835	2.46835	2.46835	2.58546	noncognate	switch
8	92	balaced		plaga	173	Spanish	0	165	165	165	289	2.21748	2.21748	2.21748	2.4609	cognate	noswitch
8	93	balaced		chimney	43	English	0	254	684	684		2.40483	2.83506	2.83506		cognate	noswitch
8	94	balaced		sacerdote	189	Spanish	0	244	392	392	255	2.38739	2.59329	2.59329	2.40654	noncognate	noswitch
8	95	balaced		cohete	54	Spanish	0	167	1043	2786	239	2.22272	3.01828	3.44498	2.3784	noncognate	switch
8	96	balaced		enemy	81	English	0	232	232	232	267	2.36549	2.36549	2.36549	2.42651	cognate	noswitch
8	97	balaced		threat	218	English	0	238	238	690		2.37658	2.37658	2.83885		noncognate	switch
8	98	balaced		train	223	English	0	235	235	455	208	2.37107	2.37107	2.65801	2.31806	cognate	noswitch
8	99	balaced		oración	152	Spanish	0	271	502	502		2.43297	2.7007	2.7007		noncognate	noswitch
8	100	balaced		mensaje	133	Spanish	0	239	877	877	257	2.3784	2.943	2.943	2.40993	cognate	switch
8	101	balaced		gunman	102	English	0	445	445	720	224	2.64836	2.64836	2.85733	2.35025	noncognate	switch
8	101	balaced		tabaco	210	Spanish	0	184	184	1314		2.26482	2.26482	3.1186		cognate	noswitch
8	102	balaced		pionero	170	Spanish	0	268	510	835		2.42813	2.70757	2.92169		cognate	switch
8	104	balaced		matón	130	Spanish	0	289	1141	1141	235	2.4609	3.05729	3.05729	2.37107	noncognate	switch
8	106	balaced		bebida	18	Spanish	0	235	382	748	273	2.37107	2.58206	2.8739	2.43616	noncognate	switch
8	107	balaced		cobija	51	Spanish	0	201	407	407		2.3032	2.60959	2.60959		noncognate	switch
8	108	balaced		fable	86	English	0	273	437	437	297	2.43616	2.64048	2.64048	2.47276	cognate	switch
8	109	balaced		health	105	English	0	153	398	689		2.18469	2.59988	2.83822		noncognate	noswitch
8	110	balaced		link	120	English	0	200	200	200		2.30103	2.30103	2.30103		noncognate	noswitch
8	111	balaced		rubor	186	Spanish	0	188	188	188	197	2.27416	2.27416	2.27416	2.29447	noncognate	noswitch
8	112	balaced		senate	197	English	0	298	298	298	194	2.47422	2.47422	2.47422	2.2878	cognate	noswitch
8	113	balaced		vaca	231	Spanish	1									noncognate	noswitch
8	114	balaced		músculo	142	Spanish	0	282	688	1123	221	2.45025	2.83759	3.05038	2.34439	cognate	noswitch
8	115	balaced		cave	39	English	1	388	725	1265		2.58883	2.86034	3.10209		cognate	switch
8	116	balaced		guardia	101	Spanish	0	397	629	629	182	2.59879	2.79865	2.79865	2.26007	cognate	noswitch
8	117	balaced		primavera	178	Spanish	0	285	285	688		2.45484	2.45484	2.83759		noncognate	noswitch
8	118	balaced		fiction	93	English	0	273	273	273	257	2.43616	2.43616	2.43616	2.40993	cognate	noswitch
8	119	balaced		ballena	9	Spanish	0	263	263	687	196	2.41996	2.41996	2.83696	2.29226	noncognate	noswitch
8	120	balaced		symbol	209	English	0	212	396	396	148	2.32634	2.5977	2.5977	2.17026	cognate	noswitch
8	121	balaced		group	98	English	0	315	363	363		2.49831	2.55991	2.55991		cognate	noswitch
8	122	balaced		trono	228	Spanish	0	248	248	248	290	2.39445	2.39445	2.39445	2.4624	cognate	noswitch
8	123	balaced		sueño	205	Spanish	0	324	324	501	191	2.51055	2.51055	2.69984	2.28103	noncognate	noswitch
8	124	balaced		página	156	Spanish	0	276	453	453	295	2.44091	2.6561	2.6561	2.46982	cognate	switch
8	125	balaced		house	108	English	0		213	213			2.32838	2.32838		noncognate	noswitch
9	1	balaced		track	222	English	0	278	278		278	2.44404	2.44404		2.44404	noncognate	switch
9	2	balaced		diamond	69	English	0	190	363		363	2.27875	2.55991		2.55991	cognate	switch
9	3	balaced		muñeca	140	Spanish	0	221	221		221	2.34439	2.34439		2.34439	noncognate	switch
9	4	balaced		camel	31	English	0	334	334		425	2.52375	2.52375		2.62839	cognate	switch
9	5	balaced		cierre	46	Spanish	0	289	289		289	2.4609	2.4609		2.4609	noncognate	noswitch
9	6	balaced		memoria	131	Spanish	0	258	476		476	2.41162	2.67761		2.67761	cognate	switch
9	7	balaced		canoe	35	English	0	281	281		281	2.44871	2.44871		2.44871	cognate	noswitch
9	8	balaced		creature	63	English	0	318	318		318	2.50243	2.50243		2.50243	cognate	noswitch
9	9	balaced		villano	235	Spanish	0	204	204		352	2.30963	2.30963		2.54654	cognate	switch
9	10	balaced		partido	163	Spanish	0	165	165		546	2.21748	2.21748		2.73719	noncognate	noswitch
9	11	balaced		volcán	237	Spanish	0	210	210		210	2.32222	2.32222		2.32222	cognate	switch
9	12	balaced		pattern	165	English	0	277	277		485	2.44248	2.44248		2.68574	noncognate	noswitch
9	13	balaced		martyr	126	English	0	153	153		153	2.18469	2.18469		2.18469	cognate	noswitch
9	14	balaced		sospechoso	201	Spanish	0	230	230		360	2.36173	2.36173		2.5563	cognate	noswitch
9	15	balaced		actress	1	English	0	372	372		372	2.57054	2.57054		2.57054	cognate	switch
9	16	balaced		shack	198	English	0	270	413		413	2.43136	2.61595		2.61595	noncognate	noswitch
9	17	balaced		forest	95	English	0	342	342		651	2.53403	2.53403		2.81358	noncognate	noswitch
9	18	balaced		concert	55	English	0	157	157		288	2.1959	2.1959		2.45939	cognate	noswitch
9	19	balaced		familia	88	Spanish	0	148	148		335	2.17026	2.17026		2.52504	cognate	noswitch
9	20	balaced		lamp	116	English	1	128	128		128	2.10721	2.10721		2.10721	cognate	noswitch
9	23	balaced		sabor	188	Spanish	0	263	413		631	2.41996	2.61595		2.80003	noncognate	switch
9	24	balaced		luggage	121	English	0	268	352		352	2.42813	2.54654		2.54654	noncognate	switch
9	25	balaced		calendar	29	English	0	260	461		591	2.41497	2.6637		2.77159	cognate	switch
9	26	balaced		thief	217	English	1	218	218		426	2.33846	2.33846		2.62941	noncognate	noswitch
9	27	balaced		money	135	English	0	150	150		479	2.17609	2.17609		2.68034	noncognate	switch
9	28	balaced		oven	154	English	0	136	136		136	2.13354	2.13354		2.13354	noncognate	noswitch
9	29	balaced		talento	212	Spanish	0	225	225		225	2.35218	2.35218		2.35218	cognate	noswitch
9	30	balaced		pirata	171	Spanish	1	172	172		172	2.23553	2.23553		2.23553	cognate	switch
9	31	balaced		theory	216	English	0	268	268		622	2.42813	2.42813		2.79379	cognate	noswitch
9	32	balaced		machine	122	English	0	166	166		582	2.22011	2.22011		2.76492	cognate	noswitch
9	33	balaced		culpa	66	Spanish	0	206	206		206	2.31387	2.31387		2.31387	noncognate	switch
9	34	balaced		language	118	English	0	493	663		961	2.69285	2.82151		2.98272	cognate	switch
9	35	balaced		hazard	104	English	0	203	203		389	2.3075	2.3075		2.58995	noncognate	switch
9	36	balaced		isla	112	Spanish	0	209	209		209	2.32015	2.32015		2.32015	cognate	switch
9	37	balaced		neighbor	148	English	1	152	152		330	2.18184	2.18184		2.51851	noncognate	switch
9	38	balaced		balcony	8	English	1	166	166		166	2.22011	2.22011		2.22011	cognate	noswitch
9	39	balaced		castle	38	English	0	131	131		131	2.11727	2.11727		2.11727	cognate	noswitch
9	40	balaced		orange	153	English	0	161	161		161	2.20683	2.20683		2.20683	noncognate	noswitch
9	41	balaced		piedra	168	Spanish	0	244	244		244	2.38739	2.38739		2.38739	noncognate	noswitch
9	41	balaced		piedra	168	Spanish	0	218	218		218	2.33846	2.33846		2.33846	noncognate	switch
9	43	balaced		disfraz	72	Spanish	0	288	288		288	2.45939	2.45939		2.45939	noncognate	noswitch
9	44	balaced		summer	207	English	0	545	545		545	2.7364	2.7364		2.7364	noncognate	switch
9	45	balaced		empleado	78	Spanish	0	219	219		620	2.34044	2.34044		2.79239	cognate	noswitch
9	46	balaced		escaparate	85	Spanish	0	216	725		725	2.33445	2.86034		2.86034	noncognate	noswitch
9	47	balaced		music	143	English	0	226	226		226	2.35411	2.35411		2.35411	cognate	switch
9	48	balaced		banco	10	Spanish	0	282	282		282	2.45025	2.45025		2.45025	cognate	switch
9	49	balaced		premio	176	Spanish	0	201	201		359	2.3032	2.3032		2.55509	noncognate	noswitch
9	50	balaced		farm	90	English	1	118	118		118	2.07188	2.07188		2.07188	noncognate	noswitch
9	51	balaced		building	26	English	0	226	226		734	2.35411	2.35411		2.8657	noncognate	switch
9	52	balaced		salario	190	Spanish	0	235	235		235	2.37107	2.37107		2.37107	cognate	switch
9	53	balaced		cumpleaños	67	Spanish	0	478	920		920	2.67943	2.96379		2.96379	noncognate	noswitch
9	54	balaced		código	53	Spanish	0	266	266		266	2.42488	2.42488		2.42488	cognate	noswitch
9	55	balaced		giraffe	96	English	0	225	389		676	2.35218	2.58995		2.82995	cognate	switch
9	56	balaced		palace	157	English	0	144	144		144	2.15836	2.15836		2.15836	cognate	noswitch
9	57	balaced		route	185	English	0	372	372		372	2.57054	2.57054		2.57054	cognate	switch
9	58	balaced		consejos	57	Spanish	0	229	229		229	2.35984	2.35984		2.35984	noncognate	noswitch
9	59	balaced		scale	194	English	0	121	335		335	2.08279	2.52504		2.52504	cognate	switch
9	60	balaced		band	11	English	1									cognate	noswitch
9	61	balaced		network	149	English	0	218	218		218	2.33846	2.33846		2.33846	noncognate	switch
9	62	balaced		engineer	83	English	0	203	306		306	2.3075	2.48572		2.48572	cognate	switch
9	64	balaced		soup	202	English	0	307	307		463	2.48714	2.48714		2.66558	cognate	noswitch
9	65	balaced		ciudad	48	Spanish	0	146	882		1157	2.16435	2.94547		3.06333	noncognate	switch
9	66	balaced		paraíso	161	Spanish	0	312	312		582	2.49415	2.49415		2.76492	cognate	noswitch
9	67	balaced		cortaúñas	58	Spanish	0	271	385		938	2.43297	2.58546		2.9722	noncognate	noswitch
9	68	balaced		repollo	181	Spanish	0	163	163		313	2.21219	2.21219		2.49554	noncognate	switch
9	69	balaced		trofeo	227	Spanish	0	153	297		297	2.18469	2.47276		2.47276	cognate	noswitch
9	70	balaced		creencia	64	Spanish	0	245	245		459	2.38917	2.38917		2.66181	noncognate	switch
9	71	balaced		muchacho	138	Spanish	0	204	204		456	2.30963	2.30963		2.65896	noncognate	noswitch
9	72	balaced		nación	145	Spanish	0	187	187			2.27184	2.27184			cognate	noswitch		outlierspill
9	73	balaced		dock	74	English	0	316	316		316	2.49969	2.49969		2.49969	noncognate	noswitch
9	74	balaced		average	6	English	0	187	187		187	2.27184	2.27184		2.27184	noncognate	noswitch
9	75	balaced		chango	41	Spanish	0	196	196		196	2.29226	2.29226		2.29226	noncognate	switch
9	76	balaced		disease	71	English	0	225	225		338	2.35218	2.35218		2.52892	noncognate	noswitch
9	78	balaced		maleta	123	Spanish	0	124	124		124	2.09342	2.09342		2.09342	noncognate	noswitch
9	79	balaced		image	109	English	0	186	186		420	2.26951	2.26951		2.62325	cognate	switch
9	80	balaced		bite	21	English	0	124	124		524	2.09342	2.09342		2.71933	noncognate	noswitch
9	81	balaced		barrel	16	English	0	499	499		940	2.6981	2.6981		2.97313	cognate	switch
9	82	balaced		máscara	127	Spanish	0	238	238		386	2.37658	2.37658		2.58659	cognate	switch
9	83	balaced		opinión	151	Spanish	0	129	129		129	2.11059	2.11059		2.11059	cognate	switch
9	85	balaced		wall	239	English	0	257	609		609	2.40993	2.78462		2.78462	noncognate	switch
9	86	balaced		templo	214	Spanish	0	291	291		486	2.46389	2.46389		2.68664	cognate	switch
9	87	balaced		tribe	225	English	0	136	136		136	2.13354	2.13354		2.13354	cognate	noswitch
9	88	balaced		answer	5	English	0	227	227		521	2.35603	2.35603		2.71684	noncognate	noswitch
9	89	balaced		barbero	15	Spanish	0	259	259		932	2.4133	2.4133		2.96942	cognate	noswitch
9	90	balaced		harvest	103	English	0	200	200		340	2.30103	2.30103		2.53148	noncognate	switch
9	91	balaced		scar	195	English	0	286	286		286	2.45637	2.45637		2.45637	noncognate	switch
9	92	balaced		plaga	173	Spanish	0	173	173		564	2.23805	2.23805		2.75128	cognate	switch
9	93	balaced		chimenea	42	Spanish	0	212	369		369	2.32634	2.56703		2.56703	cognate	noswitch
9	94	balaced		sacerdote	189	Spanish	0	178	300		444	2.25042	2.47712		2.64738	noncognate	switch
9	95	balaced		rocket	184	English	0	258	258		258	2.41162	2.41162		2.41162	noncognate	switch
9	96	balaced		enemigo	80	Spanish	0	175	175		323	2.24304	2.24304		2.5092	cognate	noswitch
9	97	balaced		threat	218	English	0	189	189		422	2.27646	2.27646		2.62531	noncognate	noswitch
9	98	balaced		tren	224	Spanish	0	206	206		206	2.31387	2.31387		2.31387	cognate	noswitch
9	99	balaced		oración	152	Spanish	0	240	240		240	2.38021	2.38021		2.38021	noncognate	switch
9	100	balaced		message	134	English	0	137	137		410	2.13672	2.13672		2.61278	cognate	switch
9	101	balaced		gunman	102	English	0	171	171		563	2.233	2.233		2.75051	noncognate	noswitch
9	101	balaced		tabaco	210	Spanish	0	386	386		556	2.58659	2.58659		2.74507	cognate	switch
9	102	balaced		pioneer	169	English	0	142	142		198	2.15229	2.15229		2.29667	cognate	switch
9	104	balaced		hoodlum	106	English	0	311	495		1171	2.49276	2.69461		3.06856	noncognate	switch
9	106	balaced		drink	76	English	1	198	413		413	2.29667	2.61595		2.61595	noncognate	switch
9	107	balaced		blanket	23	English	0	197	197		197	2.29447	2.29447		2.29447	noncognate	switch
9	108	balaced		fable	86	English	0	145	145		145	2.16137	2.16137		2.16137	cognate	noswitch
9	109	balaced		salud	193	Spanish	0	301	301		301	2.47857	2.47857		2.47857	noncognate	noswitch
9	110	balaced		vínculo	236	Spanish	0	335	335		494	2.52504	2.52504		2.69373	noncognate	noswitch
9	111	balaced		rubor	186	Spanish	0	243	243		792	2.38561	2.38561		2.89873	noncognate	switch
9	112	balaced		senado	196	Spanish	0	210	210		210	2.32222	2.32222		2.32222	cognate	noswitch
9	113	balaced		vaca	231	Spanish	0	332	332		332	2.52114	2.52114		2.52114	noncognate	switch
9	114	balaced		músculo	142	Spanish	0	257	411		411	2.40993	2.61384		2.61384	cognate	switch
9	115	balaced		cave	39	English	0	159	412		412	2.2014	2.6149		2.6149	cognate	noswitch
9	116	balaced		guardia	101	Spanish	0	259	353		566	2.4133	2.54777		2.75282	cognate	switch
9	117	balaced		primavera	178	Spanish	0	145	145		652	2.16137	2.16137		2.81425	noncognate	switch
9	118	balaced		ficción	92	Spanish	1	236	236		525	2.37291	2.37291		2.72016	cognate	noswitch
9	119	balaced		ballena	9	Spanish	1	238	238		467	2.37658	2.37658		2.66932	noncognate	switch
9	120	balaced		símbolo	199	Spanish	0	215	215		465	2.33244	2.33244		2.66745	cognate	noswitch
9	121	balaced		grupo	99	Spanish	0	323	323		323	2.5092	2.5092		2.5092	cognate	noswitch
9	122	balaced		trono	228	Spanish	0	360	360		360	2.5563	2.5563		2.5563	cognate	switch
9	123	balaced		sueño	205	Spanish	0	145	293		696	2.16137	2.46687		2.84261	noncognate	switch
9	124	balaced		page	155	English	0	219	219		219	2.34044	2.34044		2.34044	cognate	switch
9	125	balaced		casa	36	Spanish	0	249	249		249	2.3962	2.3962		2.3962	noncognate	noswitch
10	1	balaced		track	222	English	0	267	267	499		2.42651	2.42651	2.6981		noncognate	noswitch
10	2	balaced		diamond	69	English	0	279	279	279	258	2.4456	2.4456	2.4456	2.41162	cognate	noswitch
10	3	balaced		wrist	241	English	0	227	227	227	206	2.35603	2.35603	2.35603	2.31387	noncognate	switch
10	4	balaced		camel	31	English	0	276	276	276	270	2.44091	2.44091	2.44091	2.43136	cognate	noswitch
10	5	balaced		cierre	46	Spanish	0	188	397	397		2.27416	2.59879	2.59879		noncognate	switch
10	6	balaced		memory	132	English	0	360	360	360		2.5563	2.5563	2.5563		cognate	switch
10	7	balaced		canoa	34	Spanish	0	242	392	392	227	2.38382	2.59329	2.59329	2.35603	cognate	noswitch
10	8	balaced		creatura	62	Spanish	0	208	649	649	352	2.31806	2.81224	2.81224	2.54654	cognate	noswitch
10	9	balaced		villain	234	English	0	291	291	291		2.46389	2.46389	2.46389		cognate	switch
10	10	balaced		partido	163	Spanish	0	212	370	370		2.32634	2.5682	2.5682		noncognate	switch
10	11	balaced		volcano	238	English	0	256	256	256	289	2.40824	2.40824	2.40824	2.4609	cognate	switch
10	12	balaced		patrón	164	Spanish	0	309	309	309	296	2.48996	2.48996	2.48996	2.47129	noncognate	noswitch
10	13	balaced		mártir	125	Spanish	0	226	226	226		2.35411	2.35411	2.35411		cognate	noswitch
10	14	balaced		sospechoso	201	Spanish	0	330	553	553		2.51851	2.74273	2.74273		cognate	switch
10	15	balaced		actress	1	English	0	129	129	129	194	2.11059	2.11059	2.11059	2.2878	cognate	noswitch
10	16	balaced		chabola	40	Spanish	0	335	335	335	357	2.52504	2.52504	2.52504	2.55267	noncognate	switch
10	17	balaced		bosque	25	Spanish	0	255	255	255	299	2.40654	2.40654	2.40654	2.47567	noncognate	noswitch
10	18	balaced		concierto	56	Spanish	0	256	256	256	264	2.40824	2.40824	2.40824	2.4216	cognate	noswitch
10	19	balaced		familia	88	Spanish	0	277	277	277		2.44248	2.44248	2.44248		cognate	switch
10	20	balaced		lámpara	117	Spanish	0	311	311	311		2.49276	2.49276	2.49276		cognate	noswitch
10	22	balaced		paraguas	160	Spanish	0	222	393	688		2.34635	2.59439	2.83759		noncognate	noswitch
10	23	balaced		flavor	94	English	0	220	220	220	401	2.34242	2.34242	2.34242	2.60314	noncognate	switch
10	24	balaced		luggage	121	English	0	246	246	654	410	2.39094	2.39094	2.81558	2.61278	noncognate	noswitch
10	25	balaced		calendar	29	English	0	279	279	1136	435	2.4456	2.4456	3.05538	2.63849	cognate	noswitch
10	26	balaced		ladrón	115	Spanish	0	623	623	623	368	2.79449	2.79449	2.79449	2.56585	noncognate	noswitch
10	27	balaced		money	135	English	0	372	372	508		2.57054	2.57054	2.70586		noncognate	noswitch
10	28	balaced		horno	107	Spanish	0	160	478	478	207	2.20412	2.67943	2.67943	2.31597	noncognate	noswitch
10	29	balaced		talento	212	Spanish	0	216	216	216	221	2.33445	2.33445	2.33445	2.34439	cognate	switch
10	30	balaced		pirate	171	English	0	141	303	303		2.14922	2.48144	2.48144		cognate	switch
10	31	balaced		teoría	215	Spanish	0	193	193	193	297	2.28556	2.28556	2.28556	2.47276	cognate	noswitch
10	32	balaced		máquina	124	Spanish	0	387	541	769	323	2.58771	2.7332	2.88593	2.5092	cognate	noswitch
10	33	balaced		blame	22	English	0	471	471	471		2.67302	2.67302	2.67302		noncognate	switch
10	34	balaced		language	118	English	0	168	168	168		2.22531	2.22531	2.22531		cognate	noswitch
10	35	balaced		hazard	104	English	0	277	277	1225	372	2.44248	2.44248	3.08814	2.57054	noncognate	noswitch
10	36	balaced		island	113	English	0	178	178	178		2.25042	2.25042	2.25042		cognate	switch
10	37	balaced		neighbor	148	English	0	295	295	442	228	2.46982	2.46982	2.64542	2.35793	noncognate	noswitch
10	38	balaced		balcón	7	Spanish	0	358	358	358	107	2.55388	2.55388	2.55388	2.02938	cognate	noswitch
10	39	balaced		castillo	37	Spanish	0	172	172	172	417	2.23553	2.23553	2.23553	2.62014	cognate	noswitch
10	40	balaced		naranja	146	Spanish	0	303	303	303	205	2.48144	2.48144	2.48144	2.31175	noncognate	noswitch
10	41	balaced		piedra	168	Spanish	1									noncognate	switch
10	43	balaced		disfraz	72	Spanish	0	254	254	254		2.40483	2.40483	2.40483		noncognate	switch
10	44	balaced		summer	207	English	0	241	241	346	156	2.38202	2.38202	2.53908	2.19312	noncognate	noswitch
10	45	balaced		empleado	78	Spanish	0	148	148	278	126	2.17026	2.17026	2.44404	2.10037	cognate	switch
10	46	balaced		escaparate	85	Spanish	0	317	317	1461	220	2.50106	2.50106	3.16465	2.34242	noncognate	switch
10	47	balaced		music	143	English	0	461	461	461	255	2.6637	2.6637	2.6637	2.40654	cognate	noswitch
10	48	balaced		bank	13	English	0	468	468	468		2.67025	2.67025	2.67025		cognate	switch
10	49	balaced		premio	176	Spanish	0	124	124	124		2.09342	2.09342	2.09342		noncognate	switch
10	50	balaced		granja	97	Spanish	1	159	159	159		2.2014	2.2014	2.2014		noncognate	noswitch
10	51	balaced		building	26	English	0	187	187	187	455	2.27184	2.27184	2.27184	2.65801	noncognate	noswitch
10	52	balaced		salary	191	English	0	117	117	117	480	2.06819	2.06819	2.06819	2.68124	cognate	switch
10	53	balaced		cumpleaños	67	Spanish	1	235	235	235		2.37107	2.37107	2.37107		noncognate	switch
10	54	balaced		código	53	Spanish	0	144	144	144	240	2.15836	2.15836	2.15836	2.38021	cognate	switch
10	55	balaced		giraffe	96	English	0	242	242	242	190	2.38382	2.38382	2.38382	2.27875	cognate	noswitch
10	56	balaced		palacio	158	Spanish	0	182	182	182	222	2.26007	2.26007	2.26007	2.34635	cognate	noswitch
10	57	balaced		route	185	English	1									cognate	noswitch
10	58	balaced		consejos	57	Spanish	0	166	166	166	390	2.22011	2.22011	2.22011	2.59106	noncognate	switch
10	59	balaced		scale	194	English	0	275	275	275		2.43933	2.43933	2.43933		cognate	noswitch
10	60	balaced		banda	12	Spanish	0	353	353	353	193	2.54777	2.54777	2.54777	2.28556	cognate	noswitch
10	61	balaced		network	149	English	0	254	554	554		2.40483	2.74351	2.74351		noncognate	noswitch
10	62	balaced		engineer	83	English	0	264	264	264	172	2.4216	2.4216	2.4216	2.23553	cognate	noswitch
10	64	balaced		sopa	200	Spanish	0	257	257	451	173	2.40993	2.40993	2.65418	2.23805	cognate	noswitch
10	65	balaced		town	221	English	1	240	240	319		2.38021	2.38021	2.50379		noncognate	switch
10	66	balaced		paraíso	161	Spanish	0	258	258	486	313	2.41162	2.41162	2.68664	2.49554	cognate	switch
10	67	balaced		cortauñas	58	Spanish	0	213	587	767		2.32838	2.76864	2.8848		noncognate	switch
10	68	balaced		cabbage	27	English	0	296	296	296	271	2.47129	2.47129	2.47129	2.43297	noncognate	switch
10	69	balaced		trofeo	227	Spanish	0	173	173	173	445	2.23805	2.23805	2.23805	2.64836	cognate	switch
10	70	balaced		belief	19	English	0	184	504	504		2.26482	2.70243	2.70243		noncognate	switch
10	71	balaced		muchacho	138	Spanish	0	223	223	547	379	2.3483	2.3483	2.73799	2.57864	noncognate	switch
10	72	balaced		nación	145	Spanish	0	310	310	605	317	2.49136	2.49136	2.78176	2.50106	cognate	switch
10	73	balaced		muelle	139	Spanish	0	220	220	220	398	2.34242	2.34242	2.34242	2.59988	noncognate	noswitch
10	74	balaced		promedio	180	Spanish	0	249	249	249	281	2.3962	2.3962	2.3962	2.44871	noncognate	noswitch
10	75	balaced		monkey	136	English	0	165	165	165	280	2.21748	2.21748	2.21748	2.44716	noncognate	switch
10	76	balaced		enfermedad	82	Spanish	0	280	445	755		2.44716	2.64836	2.87795		noncognate	noswitch
10	77	balaced		tobacco	220	English	0	237	237	237	261	2.37475	2.37475	2.37475	2.41664	cognate	switch
10	78	balaced		maleta	123	Spanish	0	299	299	299	277	2.47567	2.47567	2.47567	2.44248	noncognate	switch
10	79	balaced		image	109	English	0	334	334	334		2.52375	2.52375	2.52375		cognate	noswitch
10	80	balaced		mordida	137	Spanish	0	260	260	260	534	2.41497	2.41497	2.41497	2.72754	noncognate	noswitch
10	81	balaced		barrel	16	English	0	511	511	511		2.70842	2.70842	2.70842		cognate	noswitch
10	82	balaced		mask	128	English	0	191	191	191	290	2.28103	2.28103	2.28103	2.4624	cognate	switch
10	83	balaced		opinion	150	English	0	151	151	550	136	2.17898	2.17898	2.74036	2.13354	cognate	switch
10	85	balaced		wall	239	English	1	512	512	512		2.70927	2.70927	2.70927		noncognate	noswitch
10	86	balaced		temple	213	English	0	154	695	695		2.18752	2.84198	2.84198		cognate	switch
10	87	balaced		tribus	226	Spanish	0	166	280	280		2.22011	2.44716	2.44716		cognate	noswitch
10	88	balaced		respuesta	182	Spanish	0	153	153	153	313	2.18469	2.18469	2.18469	2.49554	noncognate	noswitch
10	89	balaced		barbero	15	Spanish	0	197	197	197	217	2.29447	2.29447	2.29447	2.33646	cognate	switch
10	90	balaced		harvest	103	English	0	293	293	293	346	2.46687	2.46687	2.46687	2.53908	noncognate	noswitch
10	91	balaced		scar	195	English	0	332	332	332		2.52114	2.52114	2.52114		noncognate	noswitch
10	92	balaced		plague	174	English	0	293	293	293	244	2.46687	2.46687	2.46687	2.38739	cognate	switch
10	93	balaced		chimenea	42	Spanish	0	171	171	449		2.233	2.233	2.65225		cognate	noswitch
10	94	balaced		priest	177	English	0	352	352	352	264	2.54654	2.54654	2.54654	2.4216	noncognate	switch
10	95	balaced		rocket	184	English	1									noncognate	noswitch
10	96	balaced		enemigo	80	Spanish	0	237	237	237		2.37475	2.37475	2.37475		cognate	switch
10	97	balaced		amenaza	4	Spanish	0	500	500	500	112	2.69897	2.69897	2.69897	2.04922	noncognate	noswitch
10	98	balaced		tren	224	Spanish	0	209	209	209		2.32015	2.32015	2.32015		cognate	switch
10	99	balaced		prayer	175	English	0	236	236	236		2.37291	2.37291	2.37291		noncognate	switch
10	100	balaced		message	134	English	0	174	174	174		2.24055	2.24055	2.24055		cognate	noswitch
10	101	balaced		pistolero	172	Spanish	0		239	239			2.3784	2.3784		noncognate	noswitch
10	102	balaced		pioneer	169	English	1									cognate	noswitch
10	103	balaced		rock	183	English	0	275	275	275		2.43933	2.43933	2.43933		noncognate	switch
10	104	balaced		hoodlum	106	English	0	229	229	229	144	2.35984	2.35984	2.35984	2.15836	noncognate	noswitch
10	106	balaced		drink	76	English	0	177	177	177	202	2.24797	2.24797	2.24797	2.30535	noncognate	noswitch
10	107	balaced		blanket	23	English	1									noncognate	noswitch
10	108	balaced		fábula	87	Spanish	0	320	320	320		2.50515	2.50515	2.50515		cognate	noswitch
10	109	balaced		salud	193	Spanish	1									noncognate	switch
10	110	balaced		vínculo	236	Spanish	0	258	258	541		2.41162	2.41162	2.7332		noncognate	switch
10	111	balaced		blush	24	English	0	157	157	157		2.1959	2.1959	2.1959		noncognate	switch
10	112	balaced		senado	196	Spanish	0	338	338	338		2.52892	2.52892	2.52892		cognate	switch
10	113	balaced		cow	61	English	0	153	347	710		2.18469	2.54033	2.85126		noncognate	switch
10	114	balaced		muscle	141	English	0	402	402	623		2.60423	2.60423	2.79449		cognate	switch
10	115	balaced		cueva	65	Spanish	0	159	282	450	353	2.2014	2.45025	2.65321	2.54777	cognate	noswitch
10	116	balaced		guard	100	English	0				130				2.11394	cognate	switch
10	117	balaced		spring	203	English	0	272	272	272	271	2.43457	2.43457	2.43457	2.43297	noncognate	switch
10	118	balaced		ficción	92	Spanish	0	186	548	548	444	2.26951	2.73878	2.73878	2.64738	cognate	switch
10	119	balaced		whale	240	English	0	144	144	144	178	2.15836	2.15836	2.15836	2.25042	noncognate	switch
10	120	balaced		símbolo	199	Spanish	0	348	348	348		2.54158	2.54158	2.54158		cognate	switch
10	121	balaced		grupo	99	Spanish	1									cognate	switch
10	122	balaced		throne	219	English	0	342	342	342		2.53403	2.53403	2.53403		cognate	switch
10	123	balaced		dream	75	English	0	224	224	224	315	2.35025	2.35025	2.35025	2.49831	noncognate	switch
10	124	balaced		page	155	English	1									cognate	noswitch
10	125	balaced		casa	36	Spanish	1									noncognate	switch
11	1	Spandom		camino	33	Spanish	0	212	212	212	205	2.32634	2.32634	2.32634	2.31175	noncognate	noswitch
11	2	Spandom		diamante	68	Spanish	0	258	405	405	290	2.41162	2.60746	2.60746	2.4624	cognate	noswitch
11	3	Spandom		wrist	241	English	0	203	203	203	422	2.3075	2.3075	2.3075	2.62531	noncognate	noswitch
11	4	Spandom		camello	32	Spanish	0	232	232	232	361	2.36549	2.36549	2.36549	2.55751	cognate	noswitch
11	6	Spandom		memory	132	English	0	282	282	282	240	2.45025	2.45025	2.45025	2.38021	cognate	noswitch
11	7	Spandom		canoa	34	Spanish	0	167	468	468	364	2.22272	2.67025	2.67025	2.5611	cognate	switch
11	8	Spandom		creatura	62	Spanish	0	135	135	1567	106	2.13033	2.13033	3.19507	2.02531	cognate	switch
11	9	Spandom		villain	234	English	0	133	133	133		2.12385	2.12385	2.12385		cognate	noswitch
11	10	Spandom		match	129	English	0	201	201	201	354	2.3032	2.3032	2.3032	2.549	noncognate	switch
11	11	Spandom		volcano	238	English	0	139	139	139	240	2.14301	2.14301	2.14301	2.38021	cognate	noswitch
11	12	Spandom		patrón	164	Spanish	0	266	266	1274	263	2.42488	2.42488	3.10517	2.41996	noncognate	switch
11	13	Spandom		mártir	125	Spanish	0	426	797	797		2.62941	2.90146	2.90146		cognate	switch
11	14	Spandom		suspect	208	English	0	180	180	570		2.25527	2.25527	2.75587		cognate	switch
11	15	Spandom		actriz	2	Spanish	1									cognate	noswitch
11	16	Spandom		choza	44	Spanish	0	572	701	701	205	2.7574	2.84572	2.84572	2.31175	noncognate	switch
11	17	Spandom		bosque	25	Spanish	0	125	125	125	316	2.09691	2.09691	2.09691	2.49969	noncognate	switch
11	18	Spandom		concierto	56	Spanish	0	161	161	161		2.20683	2.20683	2.20683		cognate	switch
11	19	Spandom		family	89	English	0	159	159	159	382	2.2014	2.2014	2.2014	2.58206	cognate	switch
11	20	Spandom		lámpara	117	Spanish	0	269	269	269	306	2.42975	2.42975	2.42975	2.48572	cognate	switch
11	21	Spandom		closure	50	English	0			1106	157			3.04376	2.1959	noncognate	switch
11	22	Spandom		paraguas	160	Spanish	0	347	467	1072	187	2.54033	2.66932	3.03019	2.27184	noncognate	switch
11	23	Spandom		flavor	94	English	0	231	231	1406	186	2.36361	2.36361	3.14799	2.26951	noncognate	noswitch
11	24	Spandom		equipaje	84	Spanish	1	179	179	179		2.25285	2.25285	2.25285		noncognate	noswitch
11	25	Spandom		calendario	30	Spanish	0	165	301	672	202	2.21748	2.47857	2.82737	2.30535	cognate	noswitch
11	26	Spandom		ladrón	115	Spanish	0	169	347	347	224	2.22789	2.54033	2.54033	2.35025	noncognate	switch
11	27	Spandom		dinero	70	Spanish	0	158	158	400	168	2.19866	2.19866	2.60206	2.22531	noncognate	noswitch
11	28	Spandom		horno	107	Spanish	0	261	261	971	231	2.41664	2.41664	2.98722	2.36361	noncognate	switch
11	29	Spandom		talent	211	English	0	275	275	275		2.43933	2.43933	2.43933		cognate	switch
11	30	Spandom		pirate	171	English	0	216	216	216	182	2.33445	2.33445	2.33445	2.26007	cognate	noswitch
11	31	Spandom		teoría	215	Spanish	0	182	182	573	388	2.26007	2.26007	2.75815	2.58883	cognate	switch
11	32	Spandom		máquina	124	Spanish	0	287	795	1110		2.45788	2.90037	3.04532		cognate	switch
11	33	Spandom		blame	22	English	0	304	304	304		2.48287	2.48287	2.48287		noncognate	noswitch
11	34	Spandom		lenguaje	119	Spanish	0	137	137	137	216	2.13672	2.13672	2.13672	2.33445	cognate	noswitch
11	35	Spandom		peligro	166	Spanish	1									noncognate	noswitch
11	36	Spandom		island	113	English	0	255	255	255		2.40654	2.40654	2.40654		cognate	noswitch
11	37	Spandom		vecina	232	Spanish	0	219	394	674	261	2.34044	2.5955	2.82866	2.41664	noncognate	noswitch
11	38	Spandom		balcón	7	Spanish	0	205	371	371	444	2.31175	2.56937	2.56937	2.64738	cognate	switch
11	39	Spandom		castillo	37	Spanish	0	397	397	602		2.59879	2.59879	2.7796		cognate	switch
11	40	Spandom		naranja	146	Spanish	0	299	299	501	218	2.47567	2.47567	2.69984	2.33846	noncognate	switch
11	41	Spandom		stone	204	English	0	287	473	473	201	2.45788	2.67486	2.67486	2.3032	noncognate	switch
11	43	Spandom		costume	60	English	0	323	323	579	143	2.5092	2.5092	2.76268	2.15534	noncognate	switch
11	44	Spandom		verano	233	Spanish	0	281	281	281		2.44871	2.44871	2.44871		noncognate	noswitch
11	45	Spandom		employee	79	English	0	212	402	402		2.32634	2.60423	2.60423		cognate	switch
11	46	Spandom		display	73	English	0	208	208	208	255	2.31806	2.31806	2.31806	2.40654	noncognate	switch
11	47	Spandom		música	144	Spanish	1									cognate	noswitch
11	48	Spandom		bank	13	English	0	139	139	301		2.14301	2.14301	2.47857		cognate	noswitch
11	49	Spandom		prize	179	English	0	401	401	401	326	2.60314	2.60314	2.60314	2.51322	noncognate	switch
11	50	Spandom		granja	97	Spanish	0	131	131	643	320	2.11727	2.11727	2.80821	2.50515	noncognate	switch
11	51	Spandom		edificio	77	Spanish	0	183	183	183	207	2.26245	2.26245	2.26245	2.31597	noncognate	noswitch
11	52	Spandom		salary	191	English	0	243	392	392	166	2.38561	2.59329	2.59329	2.22011	cognate	noswitch
11	53	Spandom		birthday	20	English	0	180	180	180	447	2.25527	2.25527	2.25527	2.65031	noncognate	switch
11	54	Spandom		code	52	English	0	151	151	151		2.17898	2.17898	2.17898		cognate	switch
11	55	Spandom		jirafa	114	Spanish	1									cognate	noswitch
11	56	Spandom		palacio	158	Spanish	0	193	193	193		2.28556	2.28556	2.28556		cognate	switch
11	57	Spandom		ruta	187	Spanish	1									cognate	noswitch
11	58	Spandom		advice	3	English	0	211	211	343		2.32428	2.32428	2.53529		noncognate	switch
11	59	Spandom		pesa	167	Spanish	0	103	103	488	294	2.01284	2.01284	2.68842	2.46835	noncognate	noswitch
11	60	Spandom		banda	12	Spanish	0	229	229	229	203	2.35984	2.35984	2.35984	2.3075	cognate	switch
11	61	Spandom		cadena	28	Spanish	0	233	607	607		2.36736	2.78319	2.78319		noncognate	noswitch
11	62	Spandom		ingeniero	111	Spanish	0	150	150	150	239	2.17609	2.17609	2.17609	2.3784	cognate	noswitch
11	64	Spandom		sopa	200	Spanish	0	168	483	483	359	2.22531	2.68395	2.68395	2.55509	cognate	switch
11	65	Spandom		town	221	English	0	338	338	338		2.52892	2.52892	2.52892		noncognate	noswitch
11	66	Spandom		paradise	159	English	0	271	409	409	212	2.43297	2.61172	2.61172	2.32634	cognate	switch
11	67	Spandom		clipper	49	English	0	219	219	219	122	2.34044	2.34044	2.34044	2.08636	noncognate	switch
11	68	Spandom		cabbage	27	English	0	252	252	252	188	2.4014	2.4014	2.4014	2.27416	noncognate	noswitch
11	69	Spandom		trophy	229	English	0	149	149	149		2.17319	2.17319	2.17319		cognate	switch
11	70	Spandom		belief	19	English	0	152	394	400	130	2.18184	2.5955	2.60206	2.11394	noncognate	noswitch
11	71	Spandom		fellow	91	English	0	193	193	468	248	2.28556	2.28556	2.67025	2.39445	noncognate	switch
11	72	Spandom		nation	147	English	0	111	210	406	463	2.04532	2.32222	2.60853	2.66558	cognate	switch
11	73	Spandom		muelle	139	Spanish	0	147	487	487		2.16732	2.68753	2.68753		noncognate	switch
11	74	Spandom		promedio	180	Spanish	0	150	289	701	206	2.17609	2.4609	2.84572	2.31387	noncognate	switch
11	75	Spandom		monkey	136	English	0	236	236	236	128	2.37291	2.37291	2.37291	2.10721	noncognate	noswitch
11	76	Spandom		enfermedad	82	Spanish	0	183	183	183	157	2.26245	2.26245	2.26245	2.1959	noncognate	switch
11	77	Spandom		tobacco	220	English	0	265	265	265	217	2.42325	2.42325	2.42325	2.33646	cognate	noswitch
11	78	Spandom		suitcase	206	English	0	234	402	402	268	2.36922	2.60423	2.60423	2.42813	noncognate	switch
11	79	Spandom		imagen	110	Spanish	0	256	386	386		2.40824	2.58659	2.58659		cognate	noswitch
11	80	Spandom		mordida	137	Spanish	0	234	234	863	265	2.36922	2.36922	2.93601	2.42325	noncognate	switch
11	81	Spandom		barril	17	Spanish	0	193	193	469	423	2.28556	2.28556	2.67117	2.62634	cognate	noswitch
11	82	Spandom		mask	128	English	0	286	523	523		2.45637	2.7185	2.7185		cognate	noswitch
11	83	Spandom		opinion	150	English	0	145	145	145		2.16137	2.16137	2.16137		cognate	noswitch
11	85	Spandom		pared	162	Spanish	0	213	213	368	211	2.32838	2.32838	2.56585	2.32428	noncognate	noswitch
11	86	Spandom		temple	213	English	0	190	190	488	186	2.27875	2.27875	2.68842	2.26951	cognate	noswitch
11	87	Spandom		tribus	226	Spanish	0	403	641	876	205	2.60531	2.80686	2.9425	2.31175	cognate	switch
11	88	Spandom		respuesta	182	Spanish	0	272	272	272	294	2.43457	2.43457	2.43457	2.46835	noncognate	switch
11	89	Spandom		barber	14	English	0	241	241	241		2.38202	2.38202	2.38202		cognate	switch
11	90	Spandom		cosecha	59	Spanish	0	325	708	708		2.51188	2.85003	2.85003		noncognate	noswitch
11	91	Spandom		cicatriz	45	Spanish	0	160	160	160		2.20412	2.20412	2.20412		noncognate	noswitch
11	92	Spandom		plague	174	English	0			262	269			2.4183	2.42975	cognate	noswitch
11	93	Spandom		chimney	43	English	0	357	357	357	201	2.55267	2.55267	2.55267	2.3032	cognate	switch
11	94	Spandom		priest	177	English	0	219	219	219	215	2.34044	2.34044	2.34044	2.33244	noncognate	noswitch
11	95	Spandom		cohete	54	Spanish	0	335	335	484	161	2.52504	2.52504	2.68485	2.20683	noncognate	noswitch
11	96	Spandom		enemy	81	English	0	392	392	392	522	2.59329	2.59329	2.59329	2.71767	cognate	switch
11	97	Spandom		amenaza	4	Spanish	0	237	457	457	167	2.37475	2.65992	2.65992	2.22272	noncognate	switch
11	98	Spandom		train	223	English	0	288	288	288	403	2.45939	2.45939	2.45939	2.60531	cognate	switch
11	99	Spandom		prayer	175	English	0	124	334	471	276	2.09342	2.52375	2.67302	2.44091	noncognate	noswitch
11	100	Spandom		mensaje	133	Spanish	0	268	268	268		2.42813	2.42813	2.42813		cognate	noswitch
11	101	Spandom		pistolero	172	Spanish	0	136	382	382	183	2.13354	2.58206	2.58206	2.26245	noncognate	switch
11	102	Spandom		pionero	170	Spanish	0	147	147	147		2.16732	2.16732	2.16732		cognate	noswitch
11	103	Spandom		rock	183	English	0	189	189	189		2.27646	2.27646	2.27646		noncognate	noswitch
11	104	Spandom		matón	130	Spanish	0	207	207	207	289	2.31597	2.31597	2.31597	2.4609	noncognate	noswitch
11	106	Spandom		bebida	18	Spanish	0	229	229	229	214	2.35984	2.35984	2.35984	2.33041	noncognate	noswitch
11	107	Spandom		cobija	51	Spanish	0	150	150	150	275	2.17609	2.17609	2.17609	2.43933	noncognate	noswitch
11	108	Spandom		fábula	87	Spanish	0	241	241	387	325	2.38202	2.38202	2.58771	2.51188	cognate	switch
11	109	Spandom		health	105	English	0	269	269	269	135	2.42975	2.42975	2.42975	2.13033	noncognate	switch
11	110	Spandom		link	120	English	0	218	218	218	259	2.33846	2.33846	2.33846	2.4133	noncognate	switch
11	111	Spandom		blush	24	English	0	354	354	354	267	2.549	2.549	2.549	2.42651	noncognate	noswitch
11	112	Spandom		senate	197	English	0	349	349	349	249	2.54283	2.54283	2.54283	2.3962	cognate	switch
11	113	Spandom		cow	61	English	0	188	289	456	352	2.27416	2.4609	2.65896	2.54654	noncognate	noswitch
11	114	Spandom		muscle	141	English	0	225	361	361		2.35218	2.55751	2.55751		cognate	noswitch
11	115	Spandom		cueva	65	Spanish	0	311	311	311	282	2.49276	2.49276	2.49276	2.45025	cognate	switch
11	116	Spandom		guard	100	English	0	261	261	261	242	2.41664	2.41664	2.41664	2.38382	cognate	noswitch
11	117	Spandom		spring	203	English	0	207	362	362	242	2.31597	2.55871	2.55871	2.38382	noncognate	noswitch
11	118	Spandom		fiction	93	English	0	244	519	519	276	2.38739	2.71517	2.71517	2.44091	cognate	switch
11	119	Spandom		whale	240	English	0	147	295	295	221	2.16732	2.46982	2.46982	2.34439	noncognate	noswitch
11	120	Spandom		symbol	209	English	0	175	175	175		2.24304	2.24304	2.24304		cognate	switch
11	121	Spandom		group	98	English	0	196	196	196	292	2.29226	2.29226	2.29226	2.46538	cognate	switch
11	122	Spandom		throne	219	English	0	206	454	454	238	2.31387	2.65706	2.65706	2.37658	cognate	noswitch
11	123	Spandom		dream	75	English	0	216	216	216		2.33445	2.33445	2.33445		noncognate	noswitch
11	124	Spandom		página	156	Spanish	0	196	196	196	272	2.29226	2.29226	2.29226	2.43457	cognate	noswitch
11	125	Spandom		house	108	English	0	435	435	610		2.63849	2.63849	2.78533		noncognate	switch
12	1	Balanced		camino	33	Spanish	0	157	350	350	172	2.1959	2.54407	2.54407	2.23553	noncognate	switch
12	2	Balanced		diamante	68	Spanish	0			1569	273			3.19562	2.43616	cognate	switch
12	3	Balanced		muñeca	140	Spanish	0	137	350	350	173	2.13672	2.54407	2.54407	2.23805	noncognate	noswitch
12	4	Balanced		camello	32	Spanish	0	296	374	374	259	2.47129	2.57287	2.57287	2.4133	cognate	switch
12	6	Balanced		memoria	131	Spanish	0	285	993	993	196	2.45484	2.99695	2.99695	2.29226	cognate	noswitch
12	7	Balanced		canoe	35	English	0	204	476	476	157	2.30963	2.67761	2.67761	2.1959	cognate	switch
12	8	Balanced		creature	63	English	0	347	857	857	186	2.54033	2.93298	2.93298	2.26951	cognate	switch
12	9	Balanced		villano	235	Spanish	0	126	126	126	244	2.10037	2.10037	2.10037	2.38739	cognate	noswitch
12	10	Balanced		match	129	English	0	172	243	243		2.23553	2.38561	2.38561		noncognate	noswitch
12	11	Balanced		volcán	237	Spanish	0	140	473	473	201	2.14613	2.67486	2.67486	2.3032	cognate	noswitch
12	12	Balanced		pattern	165	English	0	267	267	267	179	2.42651	2.42651	2.42651	2.25285	noncognate	switch
12	13	Balanced		martyr	126	English	0	303	590	590	255	2.48144	2.77085	2.77085	2.40654	cognate	switch
12	14	Balanced		suspect	208	English	0	170	170	170		2.23045	2.23045	2.23045		cognate	noswitch
12	15	Balanced		actriz	2	Spanish	0	341	490	490	276	2.53275	2.6902	2.6902	2.44091	cognate	switch
12	16	Balanced		shack	198	English	0	242	453	453	231	2.38382	2.6561	2.6561	2.36361	noncognate	switch
12	17	Balanced		forest	95	English	1	171	171	171		2.233	2.233	2.233		noncognate	switch
12	18	Balanced		concert	55	English	0	169	421	421	164	2.22789	2.62428	2.62428	2.21484	cognate	switch
12	19	Balanced		family	89	English	0	145	145	145	267	2.16137	2.16137	2.16137	2.42651	cognate	noswitch
12	20	Balanced		lamp	116	English	0	377	377	377	162	2.57634	2.57634	2.57634	2.20952	cognate	switch
12	21	Balanced		closure	50	English	0	128	420	420	186	2.10721	2.62325	2.62325	2.26951	noncognate	noswitch
12	22	Balanced		umbrella	230	English	1	249	249	1029		2.3962	2.3962	3.01242		noncognate	switch
12	23	Balanced		sabor	188	Spanish	0	272	272	272	231	2.43457	2.43457	2.43457	2.36361	noncognate	noswitch
12	24	Balanced		equipaje	84	Spanish	0	205	363	520		2.31175	2.55991	2.716		noncognate	switch
12	25	Balanced		calendario	30	Spanish	0	237	439	439	210	2.37475	2.64246	2.64246	2.32222	cognate	switch
12	26	Balanced		thief	217	English	0	274	533	533		2.43775	2.72673	2.72673		noncognate	switch
12	27	Balanced		dinero	70	Spanish	0	265	265	265	289	2.42325	2.42325	2.42325	2.4609	noncognate	switch
12	28	Balanced		oven	154	English	0	451	741	741	184	2.65418	2.86982	2.86982	2.26482	noncognate	switch
12	29	Balanced		talent	211	English	0	144	144	144	323	2.15836	2.15836	2.15836	2.5092	cognate	noswitch
12	30	Balanced		pirata	171	Spanish	0	163	447	447	189	2.21219	2.65031	2.65031	2.27646	cognate	noswitch
12	31	Balanced		theory	216	English	0	182	182	182	283	2.26007	2.26007	2.26007	2.45179	cognate	switch
12	32	Balanced		machine	122	English	0	159	527	713	192	2.2014	2.72181	2.85309	2.2833	cognate	switch
12	33	Balanced		culpa	66	Spanish	0	367	367	519		2.56467	2.56467	2.71517		noncognate	noswitch
12	34	Balanced		lenguaje	119	Spanish	0	241	572	572		2.38202	2.7574	2.7574		cognate	switch
12	35	Balanced		peligro	166	Spanish	0	291	615	615		2.46389	2.78888	2.78888		noncognate	switch
12	36	Balanced		isla	112	Spanish	1									cognate	noswitch
12	37	Balanced		vecina	232	Spanish	0	387	523	881	174	2.58771	2.7185	2.94498	2.24055	noncognate	switch
12	38	Balanced		balcony	8	English	0	287	623	623	190	2.45788	2.79449	2.79449	2.27875	cognate	switch
12	39	Balanced		castle	38	English	0	190	190	190	197	2.27875	2.27875	2.27875	2.29447	cognate	switch
12	40	Balanced		orange	153	English	0	187	483	483	138	2.27184	2.68395	2.68395	2.13988	noncognate	switch
12	41	Balanced		piedra	168	Spanish	1									noncognate	noswitch
12	41	Balanced		stone	204	English	0	194	194	194	195	2.2878	2.2878	2.2878	2.29003	noncognate	noswitch
12	43	Balanced		costume	60	English	0	130	236	402	310	2.11394	2.37291	2.60423	2.49136	noncognate	noswitch
12	44	Balanced		verano	233	Spanish	0	262	262	497	143	2.4183	2.4183	2.69636	2.15534	noncognate	switch
12	45	Balanced		employee	79	English	0	195	347	453	270	2.29003	2.54033	2.6561	2.43136	cognate	noswitch
12	46	Balanced		display	73	English	0	154	154	154	228	2.18752	2.18752	2.18752	2.35793	noncognate	noswitch
12	47	Balanced		música	144	Spanish	0	213	637	853	214	2.32838	2.80414	2.93095	2.33041	cognate	switch
12	48	Balanced		banco	10	Spanish	0	229	304	304	143	2.35984	2.48287	2.48287	2.15534	cognate	noswitch
12	49	Balanced		prize	179	English	0	257	257	257	177	2.40993	2.40993	2.40993	2.24797	noncognate	noswitch
12	50	Balanced		farm	90	English	0	462	462	462		2.66464	2.66464	2.66464		noncognate	switch
12	51	Balanced		edificio	77	Spanish	0	379	531	531	163	2.57864	2.72509	2.72509	2.21219	noncognate	switch
12	52	Balanced		salario	190	Spanish	0	154	639	639	149	2.18752	2.8055	2.8055	2.17319	cognate	noswitch
12	53	Balanced		birthday	20	English	0	210	210	210	341	2.32222	2.32222	2.32222	2.53275	noncognate	noswitch
12	54	Balanced		code	52	English	0	172	172	172	155	2.23553	2.23553	2.23553	2.19033	cognate	noswitch
12	55	Balanced		jirafa	114	Spanish	0	222	222	222	173	2.34635	2.34635	2.34635	2.23805	cognate	switch
12	56	Balanced		palace	157	English	0	169	343	508	145	2.22789	2.53529	2.70586	2.16137	cognate	switch
12	57	Balanced		ruta	187	Spanish	1									cognate	switch
12	58	Balanced		advice	3	English	0	154	154	154	111	2.18752	2.18752	2.18752	2.04532	noncognate	noswitch
12	59	Balanced		pesa	167	Spanish	0	280	496	496	131	2.44716	2.69548	2.69548	2.11727	noncognate	switch
12	60	Balanced		band	11	English	0	231	231	231	171	2.36361	2.36361	2.36361	2.233	cognate	switch
12	61	Balanced		cadena	28	Spanish	0	342	730	916		2.53403	2.86332	2.9619		noncognate	switch
12	62	Balanced		ingeniero	111	Spanish	0	294	294	294	150	2.46835	2.46835	2.46835	2.17609	cognate	switch
12	64	Balanced		soup	202	English	0	174	174	174	168	2.24055	2.24055	2.24055	2.22531	cognate	switch
12	65	Balanced		ciudad	48	Spanish	0	132	329	329	212	2.12057	2.5172	2.5172	2.32634	noncognate	noswitch
12	66	Balanced		paradise	159	English	0	165	329	525		2.21748	2.5172	2.72016		cognate	noswitch
12	67	Balanced		clipper	49	English	0	178	178	178	131	2.25042	2.25042	2.25042	2.11727	noncognate	noswitch
12	68	Balanced		repollo	181	Spanish	0	176	176	655		2.24551	2.24551	2.81624		noncognate	noswitch
12	69	Balanced		trophy	229	English	0	176	176	176		2.24551	2.24551	2.24551		cognate	noswitch
12	70	Balanced		creencia	64	Spanish	0	322	322	1342	375	2.50786	2.50786	3.12775	2.57403	noncognate	noswitch
12	71	Balanced		fellow	91	English	0	339	339	339		2.5302	2.5302	2.5302		noncognate	noswitch
12	72	Balanced		nation	147	English	0	229	419	419	274	2.35984	2.62221	2.62221	2.43775	cognate	noswitch
12	73	Balanced		dock	74	English	0	210	210	1033	183	2.32222	2.32222	3.0141	2.26245	noncognate	switch
12	74	Balanced		average	6	English	1	140	319	319		2.14613	2.50379	2.50379		noncognate	switch
12	75	Balanced		chango	41	Spanish	0	266	266	266	272	2.42488	2.42488	2.42488	2.43457	noncognate	noswitch
12	76	Balanced		disease	71	English	0	165	165	283	170	2.21748	2.21748	2.45179	2.23045	noncognate	switch
12	78	Balanced		suitcase	206	English	1	269	269	269		2.42975	2.42975	2.42975		noncognate	noswitch
12	79	Balanced		imagen	110	Spanish	0	249	525	525		2.3962	2.72016	2.72016		cognate	switch
12	80	Balanced		bite	21	English	0	210	210	210	192	2.32222	2.32222	2.32222	2.2833	noncognate	switch
12	81	Balanced		barril	17	Spanish	0	232	394	394	859	2.36549	2.5955	2.5955	2.93399	cognate	switch
12	82	Balanced		máscara	127	Spanish	1	218	377	377		2.33846	2.57634	2.57634		cognate	noswitch
12	83	Balanced		opinión	151	Spanish	1	259	437	437		2.4133	2.64048	2.64048		cognate	noswitch
12	85	Balanced		pared	162	Spanish	0	129	348	860		2.11059	2.54158	2.9345		noncognate	switch
12	86	Balanced		templo	214	Spanish	0	180	291	291	227	2.25527	2.46389	2.46389	2.35603	cognate	noswitch
12	87	Balanced		tribe	225	English	0	233	233	233	137	2.36736	2.36736	2.36736	2.13672	cognate	switch
12	88	Balanced		answer	5	English	0	146	300	300	171	2.16435	2.47712	2.47712	2.233	noncognate	switch
12	89	Balanced		barber	14	English	0	169	589	589		2.22789	2.77012	2.77012		cognate	noswitch
12	90	Balanced		cosecha	59	Spanish	0	268	268	972	452	2.42813	2.42813	2.98767	2.65514	noncognate	switch
12	91	Balanced		cicatriz	45	Spanish	0	144	543	543		2.15836	2.7348	2.7348		noncognate	switch
12	92	Balanced		plaga	173	Spanish	0	182	758	927	491	2.26007	2.87967	2.96708	2.69108	cognate	noswitch
12	93	Balanced		chimney	43	English	0	282	450	450	192	2.45025	2.65321	2.65321	2.2833	cognate	noswitch
12	94	Balanced		sacerdote	189	Spanish	0	202	401	401		2.30535	2.60314	2.60314		noncognate	noswitch
12	95	Balanced		cohete	54	Spanish	0	192	192	718		2.2833	2.2833	2.85612		noncognate	switch
12	96	Balanced		enemy	81	English	0	240	240	240	163	2.38021	2.38021	2.38021	2.21219	cognate	noswitch
12	97	Balanced		threat	218	English	0	163	560	560		2.21219	2.74819	2.74819		noncognate	switch
12	98	Balanced		train	223	English	0	122	122	122	386	2.08636	2.08636	2.08636	2.58659	cognate	noswitch
12	99	Balanced		oración	152	Spanish	0	190	364	364		2.27875	2.5611	2.5611		noncognate	noswitch
12	100	Balanced		mensaje	133	Spanish	0	129	414	414		2.11059	2.617	2.617		cognate	switch
12	101	Balanced		gunman	102	English	0	144	144	144	145	2.15836	2.15836	2.15836	2.16137	noncognate	switch
12	101	Balanced		tabaco	210	Spanish	0	149	149	149	429	2.17319	2.17319	2.17319	2.63246	cognate	noswitch
12	102	Balanced		pionero	170	Spanish	0	148	239	239	165	2.17026	2.3784	2.3784	2.21748	cognate	switch
12	104	Balanced		matón	130	Spanish	0	200	200	339	396	2.30103	2.30103	2.5302	2.5977	noncognate	switch
12	106	Balanced		bebida	18	Spanish	0	125	274	500	176	2.09691	2.43775	2.69897	2.24551	noncognate	switch
12	107	Balanced		cobija	51	Spanish	0	115	324	324	282	2.0607	2.51055	2.51055	2.45025	noncognate	switch
12	108	Balanced		fable	86	English	0	266	423	1037	194	2.42488	2.62634	3.01578	2.2878	cognate	switch
12	109	Balanced		health	105	English	0	192	307	307		2.2833	2.48714	2.48714		noncognate	noswitch
12	110	Balanced		link	120	English	0	298	298	629		2.47422	2.47422	2.79865		noncognate	noswitch
12	111	Balanced		rubor	186	Spanish	0	103	235	395	445	2.01284	2.37107	2.5966	2.64836	noncognate	noswitch
12	112	Balanced		senate	197	English	0	147	304	630	265	2.16732	2.48287	2.79934	2.42325	cognate	noswitch
12	113	Balanced		vaca	231	Spanish	0	174	174	303	233	2.24055	2.24055	2.48144	2.36736	noncognate	noswitch
12	114	Balanced		músculo	142	Spanish	0	291	291	1000	385	2.46389	2.46389	3	2.58546	cognate	noswitch
12	115	Balanced		cave	39	English	0	153	153	544	150	2.18469	2.18469	2.7356	2.17609	cognate	switch
12	116	Balanced		guardia	101	Spanish	0	177	177	942	191	2.24797	2.24797	2.97405	2.28103	cognate	noswitch
12	117	Balanced		primavera	178	Spanish	0	316	543	543	211	2.49969	2.7348	2.7348	2.32428	noncognate	noswitch
12	118	Balanced		fiction	93	English	0	139	139	139		2.14301	2.14301	2.14301		cognate	noswitch
12	119	Balanced		ballena	9	Spanish	0	139	345	345	217	2.14301	2.53782	2.53782	2.33646	noncognate	noswitch
12	120	Balanced		symbol	209	English	0	369	447	769	308	2.56703	2.65031	2.88593	2.48855	cognate	noswitch
12	122	Balanced		trono	228	Spanish	0	167	167	167	306	2.22272	2.22272	2.22272	2.48572	cognate	noswitch
12	123	Balanced		sueño	205	Spanish	0	111	263	263	130	2.04532	2.41996	2.41996	2.11394	noncognate	noswitch
12	124	Balanced		página	156	Spanish	0	267	267	267	241	2.42651	2.42651	2.42651	2.38202	cognate	switch
12	125	Balanced		house	108	English	0	258	412	412	157	2.41162	2.6149	2.6149	2.1959	noncognate	noswitch
13	1	Engdom		track	222	English	0	480	480	545		2.68124	2.68124	2.7364		noncognate	switch
13	2	Engdom		diamond	69	English	0	129	542	542	229	2.11059	2.734	2.734	2.35984	noncognate	noswitch
13	3	Engdom		muñeca	140	Spanish	0	169	342	342	259	2.22789	2.53403	2.53403	2.4133	noncognate	switch
13	4	Engdom		camel	31	English	0	432	432	432	382	2.63548	2.63548	2.63548	2.58206	cognate	noswitch
13	5	Engdom		cierre	46	Spanish	0	101	101	1858		2.00432	2.00432	3.26905		noncognate	switch
13	6	Engdom		memoria	131	Spanish	0	263	458	553	110	2.41996	2.66087	2.74273	2.04139	cognate	switch
13	7	Engdom		canoe	35	English	0	159	159	159	396	2.2014	2.2014	2.2014	2.5977	noncognate	noswitch
13	8	Engdom		creature	63	English	0	205	205	205	229	2.31175	2.31175	2.31175	2.35984	cognate	switch
13	9	Engdom		villano	235	Spanish	0	261	261	261		2.41664	2.41664	2.41664		cognate	switch
13	10	Engdom		partido	163	Spanish	0	193	461	461	220	2.28556	2.6637	2.6637	2.34242	noncognate	noswitch
13	11	Engdom		volcán	237	Spanish	0	188	395	395		2.27416	2.5966	2.5966		cognate	switch
13	12	Engdom		pattern	165	English	0	247	247	247		2.3927	2.3927	2.3927		noncognate	noswitch
13	13	Engdom		martyr	126	English	0	212	212	212	308	2.32634	2.32634	2.32634	2.48855	cognate	noswitch
13	14	Engdom		sospechoso	201	Spanish	0	155	460	460	352	2.19033	2.66276	2.66276	2.54654	cognate	noswitch
13	15	Engdom		actress	1	English	0	259	259	259	253	2.4133	2.4133	2.4133	2.40312	cognate	switch
13	16	Engdom		shack	198	English	1									noncognate	noswitch
13	17	Engdom		forest	95	English	0	145	145	145	272	2.16137	2.16137	2.16137	2.43457	noncognate	switch
13	18	Engdom		concert	55	English	1									noncognate	noswitch
13	19	Engdom		familia	88	Spanish	0	379	1158	1158		2.57864	3.06371	3.06371		cognate	noswitch
13	20	Engdom		lamp	116	English	1									cognate	noswitch
13	22	Engdom		umbrella	230	English	0	151	151	151	249	2.17898	2.17898	2.17898	2.3962	noncognate	noswitch
13	23	Engdom		sabor	188	Spanish	0	148	575	575		2.17026	2.75967	2.75967		noncognate	switch
13	24	Engdom		luggage	121	English	0	211	211	211	177	2.32428	2.32428	2.32428	2.24797	noncognate	switch
13	25	Engdom		calendar	29	English	0	164	331	331	205	2.21484	2.51983	2.51983	2.31175	cognate	switch
13	26	Engdom		thief	217	English	0	491	735	735	159	2.69108	2.86629	2.86629	2.2014	noncognate	noswitch
13	27	Engdom		money	135	English	0	299	494	494		2.47567	2.69373	2.69373		noncognate	switch
13	28	Engdom		oven	154	English	0	176	661	661		2.24551	2.8202	2.8202		noncognate	noswitch
13	29	Engdom		talento	212	Spanish	0	287	287	287	241	2.45788	2.45788	2.45788	2.38202	cognate	noswitch
13	30	Engdom		pirata	171	Spanish	0	286	469	469	276	2.45637	2.67117	2.67117	2.44091	cognate	switch
13	31	Engdom		theory	216	English	0	291	478	951	296	2.46389	2.67943	2.97818	2.47129	cognate	noswitch
13	32	Engdom		machine	122	English	0	137	438	438		2.13672	2.64147	2.64147		cognate	noswitch
13	33	Engdom		culpa	66	Spanish	0	109	109	509		2.03743	2.03743	2.70672		noncognate	noswitch
13	34	Engdom		language	118	English	0	156	156	156	199	2.19312	2.19312	2.19312	2.29885	cognate	switch
13	35	Engdom		hazard	104	English	0	191	191	191	271	2.28103	2.28103	2.28103	2.43297	noncognate	switch
13	36	Engdom		isla	112	Spanish	1	226	226	226		2.35411	2.35411	2.35411		cognate	switch
13	37	Engdom		neighbor	148	English	0	249	403	403	232	2.3962	2.60531	2.60531	2.36549	noncognate	switch
13	38	Engdom		balcony	8	English	0	223	223	223	149	2.3483	2.3483	2.3483	2.17319	cognate	switch
13	39	Engdom		castle	38	English	0	201	201	422	140	2.3032	2.3032	2.62531	2.14613	cognate	noswitch
13	40	Engdom		orange	153	English	0	199	432	432	277	2.29885	2.63548	2.63548	2.44248	noncognate	noswitch
13	41	Engdom		piedra	168	Spanish	0	267	267	267	140	2.42651	2.42651	2.42651	2.14613	noncognate	noswitch
13	41	Engdom		piedra	168	Spanish	0	188	457	457		2.27416	2.65992	2.65992		noncognate	switch
13	43	Engdom		disfraz	72	Spanish	0	258	546	841		2.41162	2.73719	2.9248		noncognate	noswitch
13	44	Engdom		summer	207	English	0	162	642	642	268	2.20952	2.80754	2.80754	2.42813	noncognate	switch
13	45	Engdom		empleado	78	Spanish	0	335	811	811	213	2.52504	2.90902	2.90902	2.32838	cognate	noswitch
13	46	Engdom		escaparate	85	Spanish	0	486	1140	1140	212	2.68664	3.0569	3.0569	2.32634	noncognate	noswitch
13	47	Engdom		music	143	English	0	175	175	404	228	2.24304	2.24304	2.60638	2.35793	cognate	switch
13	48	Engdom		banco	10	Spanish	0	278	278	278	182	2.44404	2.44404	2.44404	2.26007	cognate	noswitch
13	49	Engdom		premio	176	Spanish	0	120	477	477	269	2.07918	2.67852	2.67852	2.42975	noncognate	noswitch
13	50	Engdom		farm	90	English	0	164	164	164	165	2.21484	2.21484	2.21484	2.21748	noncognate	noswitch
13	51	Engdom		building	26	English	0	517	714	714		2.71349	2.8537	2.8537		noncognate	switch
13	52	Engdom		salario	190	Spanish	1									cognate	switch
13	53	Engdom		cumpleaños	67	Spanish	0	111	275	275	221	2.04532	2.43933	2.43933	2.34439	noncognate	switch
13	54	Engdom		código	53	Spanish	0	141	392	392	218	2.14922	2.59329	2.59329	2.33846	cognate	noswitch
13	55	Engdom		giraffe	96	English	0	444	891	891	292	2.64738	2.94988	2.94988	2.46538	cognate	noswitch
13	56	Engdom		palace	157	English	0	181	181	181	347	2.25768	2.25768	2.25768	2.54033	cognate	noswitch
13	57	Engdom		route	185	English	0	277	522	522		2.44248	2.71767	2.71767		cognate	switch
13	58	Engdom		consejos	57	Spanish	0	228	228	228	277	2.35793	2.35793	2.35793	2.44248	noncognate	noswitch
13	59	Engdom		scale	194	English	0	419	419	419		2.62221	2.62221	2.62221		cognate	switch
13	60	Engdom		band	11	English	0	256	256	256	250	2.40824	2.40824	2.40824	2.39794	cognate	noswitch
13	61	Engdom		network	149	English	0	213	213	369		2.32838	2.32838	2.56703		noncognate	switch
13	62	Engdom		engineer	83	English	0	272	548	548	527	2.43457	2.73878	2.73878	2.72181	cognate	noswitch
13	64	Engdom		soup	202	English	0	222	222	222	180	2.34635	2.34635	2.34635	2.25527	cognate	noswitch
13	65	Engdom		ciudad	48	Spanish	0	185	365	365	255	2.26717	2.56229	2.56229	2.40654	noncognate	noswitch
13	66	Engdom		paraíso	161	Spanish	0	223	349	349	220	2.3483	2.54283	2.54283	2.34242	cognate	noswitch
13	67	Engdom		cortaúñas	58	Spanish	0	183	515	785	192	2.26245	2.71181	2.89487	2.2833	noncognate	noswitch
13	68	Engdom		repollo	181	Spanish	0	226	226	226		2.35411	2.35411	2.35411		noncognate	switch
13	69	Engdom		trofeo	227	Spanish	0	164	164	164		2.21484	2.21484	2.21484		cognate	noswitch
13	70	Engdom		creencia	64	Spanish	0	254	403	403	486	2.40483	2.60531	2.60531	2.68664	noncognate	switch
13	71	Engdom		muchacho	138	Spanish	0	155	155	719	349	2.19033	2.19033	2.85673	2.54283	noncognate	noswitch
13	72	Engdom		nación	145	Spanish	0		311	311	419		2.49276	2.49276	2.62221	cognate	noswitch
13	73	Engdom		dock	74	English	0	119	338	338	274	2.07555	2.52892	2.52892	2.43775	noncognate	switch
13	74	Engdom		average	6	English	0	252	569	736	389	2.4014	2.75511	2.86688	2.58995	cognate	noswitch
13	75	Engdom		chango	41	Spanish	0	340	992	1277	230	2.53148	2.99651	3.10619	2.36173	cognate	noswitch
13	76	Engdom		disease	71	English	0	280	580	580	127	2.44716	2.76343	2.76343	2.1038	noncognate	noswitch
13	78	Engdom		maleta	123	Spanish	0	238	419	419	207	2.37658	2.62221	2.62221	2.31597	noncognate	noswitch
13	79	Engdom		image	109	English	0	248	248	465	340	2.39445	2.39445	2.66745	2.53148	cognate	switch
13	80	Engdom		bite	21	English	1									noncognate	switch
13	81	Engdom		barrel	16	English	0	243	417	417	333	2.38561	2.62014	2.62014	2.52244	noncognate	noswitch
13	82	Engdom		máscara	127	Spanish	0	220	1144	1144	290	2.34242	3.05843	3.05843	2.4624	cognate	switch
13	83	Engdom		opinión	151	Spanish	0	169	169	169	129	2.22789	2.22789	2.22789	2.11059	cognate	switch
13	85	Engdom		wall	239	English	0	290	450	450	208	2.4624	2.65321	2.65321	2.31806	noncognate	switch
13	86	Engdom		templo	214	Spanish	0	238	238	411	167	2.37658	2.37658	2.61384	2.22272	cognate	switch
13	87	Engdom		tribe	225	English	1									cognate	noswitch
13	88	Engdom		answer	5	English	0		395	395			2.5966	2.5966		noncognate	noswitch
13	89	Engdom		barbero	15	Spanish	0	228	228	228	216	2.35793	2.35793	2.35793	2.33445	cognate	switch
13	90	Engdom		harvest	103	English	0	251	251	251	561	2.39967	2.39967	2.39967	2.74896	noncognate	switch
13	91	Engdom		scar	195	English	0	151	358	358	235	2.17898	2.55388	2.55388	2.37107	noncognate	switch
13	92	Engdom		plaga	173	Spanish	0	194	357	357		2.2878	2.55267	2.55267		cognate	switch
13	93	Engdom		chimenea	42	Spanish	0	196	524	524		2.29226	2.71933	2.71933		cognate	noswitch
13	94	Engdom		sacerdote	189	Spanish	0	211	211	723	216	2.32428	2.32428	2.85914	2.33445	noncognate	switch
13	95	Engdom		rocket	184	English	1									noncognate	switch
13	96	Engdom		enemigo	80	Spanish	0	341	341	341		2.53275	2.53275	2.53275		cognate	switch
13	97	Engdom		threat	218	English	0		334	334			2.52375	2.52375		noncognate	noswitch
13	98	Engdom		tren	224	Spanish	0	343	343	343		2.53529	2.53529	2.53529		cognate	noswitch
13	99	Engdom		oración	152	Spanish	0		298	298	344		2.47422	2.47422	2.53656	noncognate	switch
13	100	Engdom		message	134	English	0	260	260	260	423	2.41497	2.41497	2.41497	2.62634	cognate	switch
13	101	Engdom		gunman	102	English	0	294	294	294	185	2.46835	2.46835	2.46835	2.26717	noncognate	noswitch
13	101	Engdom		tabaco	210	Spanish	0	228	623	623	186	2.35793	2.79449	2.79449	2.26951	cognate	switch
13	102	Engdom		pioneer	169	English	0	181	349	349		2.25768	2.54283	2.54283		cognate	switch
13	104	Engdom		hoodlum	106	English	0	260	561	561	267	2.41497	2.74896	2.74896	2.42651	noncognate	switch
13	106	Engdom		drink	76	English	0	299	299	299	328	2.47567	2.47567	2.47567	2.51587	noncognate	noswitch
13	107	Engdom		blanket	23	English	0	206	206	206	227	2.31387	2.31387	2.31387	2.35603	noncognate	switch
13	108	Engdom		fable	86	English	0	157	157	157		2.1959	2.1959	2.1959		cognate	noswitch
13	109	Engdom		salud	193	Spanish	0	168	168	168		2.22531	2.22531	2.22531		noncognate	noswitch
13	110	Engdom		vínculo	236	Spanish	0	232	472	472	463	2.36549	2.67394	2.67394	2.66558	noncognate	noswitch
13	111	Engdom		rubor	186	Spanish	0	198	198	727		2.29667	2.29667	2.86153		noncognate	switch
13	112	Engdom		senado	196	Spanish	0	364	364	456		2.5611	2.5611	2.65896		cognate	noswitch
13	113	Engdom		vaca	231	Spanish	0	347	424	424	169	2.54033	2.62737	2.62737	2.22789	noncognate	switch
13	114	Engdom		músculo	142	Spanish	0	245	245	245		2.38917	2.38917	2.38917		cognate	switch
13	115	Engdom		cave	39	English	0	366	366	366	209	2.56348	2.56348	2.56348	2.32015	cognate	switch
13	116	Engdom		guardia	101	Spanish	0	204	344	742	267	2.30963	2.53656	2.8704	2.42651	cognate	switch
13	117	Engdom		primavera	178	Spanish	1									noncognate	switch
13	118	Engdom		ficción	92	Spanish	0	165	165	165	295	2.21748	2.21748	2.21748	2.46982	cognate	noswitch
13	119	Engdom		ballena	9	Spanish	0	228	228	228	335	2.35793	2.35793	2.35793	2.52504	noncognate	switch
13	120	Engdom		símbolo	199	Spanish	0		495	495			2.69461	2.69461		cognate	noswitch
13	121	Engdom		grupo	99	Spanish	0	184	184	184		2.26482	2.26482	2.26482		cognate	noswitch
13	122	Engdom		trono	228	Spanish	1	218	218	218		2.33846	2.33846	2.33846		cognate	switch
13	123	Engdom		sueño	205	Spanish	0	258	258	258		2.41162	2.41162	2.41162		noncognate	switch
13	124	Engdom		page	155	English	0	197	197	394		2.29447	2.29447	2.5955		cognate	switch
13	125	Engdom		casa	36	Spanish	0				220				2.34242	cognate	noswitch
14	1	Balanced		track	222	English	0	230	230	677		2.36173	2.36173	2.83059		noncognate	noswitch
14	2	Balanced		diamond	69	English	0	212	447	612	336	2.32634	2.65031	2.78675	2.52634	cognate	noswitch
14	3	Balanced		wrist	241	English	1	308	308	805		2.48855	2.48855	2.9058		noncognate	switch
14	4	Balanced		camel	31	English	0	192	192	192	298	2.2833	2.2833	2.2833	2.47422	cognate	noswitch
14	5	Balanced		cierre	46	Spanish	0	287	340	589		2.45788	2.53148	2.77012		noncognate	switch
14	6	Balanced		memory	132	English	0	151	151	151	405	2.17898	2.17898	2.17898	2.60746	cognate	switch
14	7	Balanced		canoa	34	Spanish	0	454	454	454		2.65706	2.65706	2.65706		cognate	noswitch
14	8	Balanced		creatura	62	Spanish	0	357	357	923	251	2.55267	2.55267	2.9652	2.39967	cognate	noswitch
14	9	Balanced		villain	234	English	0	159	159	1320	271	2.2014	2.2014	3.12057	2.43297	cognate	switch
14	10	Balanced		partido	163	Spanish	0	152	305	431	313	2.18184	2.4843	2.63448	2.49554	noncognate	switch
14	11	Balanced		volcano	238	English	0	348	348	348		2.54158	2.54158	2.54158		cognate	switch
14	12	Balanced		patrón	164	Spanish	0	148	148	309	185	2.17026	2.17026	2.48996	2.26717	noncognate	noswitch
14	13	Balanced		mártir	125	Spanish	0	178	178	595		2.25042	2.25042	2.77452		cognate	noswitch
14	14	Balanced		sospechoso	201	Spanish	0	115	115	582		2.0607	2.0607	2.76492		cognate	switch
14	15	Balanced		actress	1	English	0	334	334	541	226	2.52375	2.52375	2.7332	2.35411	cognate	noswitch
14	16	Balanced		chabola	40	Spanish	0	416	702	1509	425	2.61909	2.84634	3.17869	2.62839	noncognate	switch
14	17	Balanced		bosque	25	Spanish	1			266				2.42488		noncognate	noswitch
14	18	Balanced		concierto	56	Spanish	0	244	244	244	181	2.38739	2.38739	2.38739	2.25768	cognate	noswitch
14	19	Balanced		familia	88	Spanish	0	172	172	172	220	2.23553	2.23553	2.23553	2.34242	cognate	switch
14	20	Balanced		lámpara	117	Spanish	1									cognate	noswitch
14	22	Balanced		paraguas	160	Spanish	0	179	179	179	229	2.25285	2.25285	2.25285	2.35984	noncognate	noswitch
14	23	Balanced		flavor	94	English	0	240	240	432	225	2.38021	2.38021	2.63548	2.35218	noncognate	switch
14	24	Balanced		luggage	121	English	1	222	222	222		2.34635	2.34635	2.34635		noncognate	noswitch
14	25	Balanced		calendar	29	English	0	249	249	249	356	2.3962	2.3962	2.3962	2.55145	cognate	noswitch
14	26	Balanced		ladrón	115	Spanish	0	337	337	337		2.52763	2.52763	2.52763		noncognate	noswitch
14	27	Balanced		money	135	English	0	223	223	223		2.3483	2.3483	2.3483		noncognate	noswitch
14	28	Balanced		horno	107	Spanish	1									noncognate	noswitch
14	29	Balanced		talento	212	Spanish	0	215	215	215		2.33244	2.33244	2.33244		cognate	switch
14	30	Balanced		pirate	171	English	1									cognate	switch
14	31	Balanced		teoría	215	Spanish	0	305	305	437	305	2.4843	2.4843	2.64048	2.4843	cognate	noswitch
14	32	Balanced		máquina	124	Spanish	0	180	180	180		2.25527	2.25527	2.25527		cognate	noswitch
14	33	Balanced		blame	22	English	0	433	433	433		2.63649	2.63649	2.63649		noncognate	switch
14	34	Balanced		language	118	English	0	229	229	229		2.35984	2.35984	2.35984		cognate	noswitch
14	35	Balanced		hazard	104	English	0	161	161	389	125	2.20683	2.20683	2.58995	2.09691	noncognate	noswitch
14	36	Balanced		island	113	English	0	133	133	408	219	2.12385	2.12385	2.61066	2.34044	cognate	switch
14	37	Balanced		neighbor	148	English	0	217	217	594	271	2.33646	2.33646	2.77379	2.43297	noncognate	noswitch
14	38	Balanced		balcón	7	Spanish	0	175	175	175		2.24304	2.24304	2.24304		cognate	noswitch
14	39	Balanced		castillo	37	Spanish	0	132	411	411	382	2.12057	2.61384	2.61384	2.58206	cognate	noswitch
14	40	Balanced		naranja	146	Spanish	0	243	722	722		2.38561	2.85854	2.85854		noncognate	noswitch
14	41	Balanced		piedra	168	Spanish	0	371	371	371		2.56937	2.56937	2.56937		noncognate	switch
14	43	Balanced		disfraz	72	Spanish	0	277	277	641		2.44248	2.44248	2.80686		noncognate	switch
14	44	Balanced		summer	207	English	0	472	472	657	248	2.67394	2.67394	2.81757	2.39445	noncognate	noswitch
14	45	Balanced		empleado	78	Spanish	0	169	169	462	183	2.22789	2.22789	2.66464	2.26245	cognate	switch
14	46	Balanced		escaparate	85	Spanish	0	321	971	1824	265	2.50651	2.98722	3.26102	2.42325	noncognate	switch
14	47	Balanced		music	143	English	1									cognate	noswitch
14	48	Balanced		bank	13	English	0	277	277	450	318	2.44248	2.44248	2.65321	2.50243	cognate	switch
14	49	Balanced		premio	176	Spanish	0	261	261	261	178	2.41664	2.41664	2.41664	2.25042	noncognate	switch
14	50	Balanced		granja	97	Spanish	0	203	203	203	201	2.3075	2.3075	2.3075	2.3032	noncognate	noswitch
14	51	Balanced		building	26	English	0	354	354	516	245	2.549	2.549	2.71265	2.38917	noncognate	noswitch
14	52	Balanced		salary	191	English	1									cognate	switch
14	53	Balanced		cumpleaños	67	Spanish	0	210	210	327	168	2.32222	2.32222	2.51455	2.22531	noncognate	switch
14	54	Balanced		código	53	Spanish	0	200	200	200	182	2.30103	2.30103	2.30103	2.26007	cognate	switch
14	55	Balanced		giraffe	96	English	0	238	238	238	261	2.37658	2.37658	2.37658	2.41664	cognate	noswitch
14	56	Balanced		palacio	158	Spanish	0	229	229	375	186	2.35984	2.35984	2.57403	2.26951	cognate	noswitch
14	57	Balanced		route	185	English	1									cognate	noswitch
14	58	Balanced		consejos	57	Spanish	0	210	210	210	161	2.32222	2.32222	2.32222	2.20683	noncognate	switch
14	59	Balanced		scale	194	English	0	407	407	407		2.60959	2.60959	2.60959		cognate	noswitch
14	60	Balanced		banda	12	Spanish	1	198	198	198		2.29667	2.29667	2.29667		cognate	noswitch
14	61	Balanced		network	149	English	1	181	181	181		2.25768	2.25768	2.25768		noncognate	noswitch
14	62	Balanced		engineer	83	English	1	127	127	127		2.1038	2.1038	2.1038		cognate	noswitch
14	64	Balanced		sopa	200	Spanish	0	182	182	380		2.26007	2.26007	2.57978		cognate	noswitch
14	65	Balanced		town	221	English	0	229	229	489		2.35984	2.35984	2.68931		noncognate	switch
14	66	Balanced		paraíso	161	Spanish	1	127	127	127		2.1038	2.1038	2.1038		cognate	switch
14	67	Balanced		cortauñas	58	Spanish	0	197	863	863	111	2.29447	2.93601	2.93601	2.04532	noncognate	switch
14	68	Balanced		cabbage	27	English	0	167	167	943	151	2.22272	2.22272	2.97451	2.17898	noncognate	switch
14	69	Balanced		trofeo	227	Spanish	1	130	130	130		2.11394	2.11394	2.11394		cognate	switch
14	70	Balanced		belief	19	English	0	176	176	1126	294	2.24551	2.24551	3.05154	2.46835	noncognate	switch
14	71	Balanced		muchacho	138	Spanish	0	187	187	914	106	2.27184	2.27184	2.96095	2.02531	noncognate	switch
14	72	Balanced		nación	145	Spanish	0	226	226	778	105	2.35411	2.35411	2.89098	2.02119	cognate	switch
14	73	Balanced		muelle	139	Spanish	1	306	306	603		2.48572	2.48572	2.78032		noncognate	noswitch
14	74	Balanced		promedio	180	Spanish	0	197	197	576	164	2.29447	2.29447	2.76042	2.21484	noncognate	noswitch
14	75	Balanced		monkey	136	English	0	246	246	246	323	2.39094	2.39094	2.39094	2.5092	noncognate	switch
14	76	Balanced		enfermedad	82	Spanish	0	127	127	1001		2.1038	2.1038	3.00043		noncognate	noswitch
14	77	Balanced		tobacco	220	English	0	307	307	472	250	2.48714	2.48714	2.67394	2.39794	cognate	switch
14	78	Balanced		maleta	123	Spanish	0	260	260	260	231	2.41497	2.41497	2.41497	2.36361	noncognate	switch
14	79	Balanced		image	109	English	0	160	160	318		2.20412	2.20412	2.50243		cognate	noswitch
14	80	Balanced		mordida	137	Spanish	0	240	240	482	170	2.38021	2.38021	2.68305	2.23045	noncognate	noswitch
14	81	Balanced		barrel	16	English	0	341	341	341	323	2.53275	2.53275	2.53275	2.5092	cognate	noswitch
14	82	Balanced		mask	128	English	0	182	182	373	153	2.26007	2.26007	2.57171	2.18469	cognate	switch
14	83	Balanced		opinion	150	English	0	237	237	456		2.37475	2.37475	2.65896		cognate	switch
14	85	Balanced		wall	239	English	0	252	252	252		2.4014	2.4014	2.4014		noncognate	noswitch
14	86	Balanced		temple	213	English	0	142	142	142	395	2.15229	2.15229	2.15229	2.5966	cognate	switch
14	87	Balanced		tribus	226	Spanish	0	771	1041	1220		2.88705	3.01745	3.08636		cognate	noswitch
14	88	Balanced		respuesta	182	Spanish	1	189	189	455		2.27646	2.27646	2.65801		noncognate	noswitch
14	89	Balanced		barbero	15	Spanish	0	252	252	252	200	2.4014	2.4014	2.4014	2.30103	cognate	switch
14	90	Balanced		harvest	103	English	0	171	171	264	168	2.233	2.233	2.4216	2.22531	noncognate	noswitch
14	91	Balanced		scar	195	English	0	278	579	1282		2.44404	2.76268	3.10789		noncognate	noswitch
14	92	Balanced		plague	174	English	0	241	241	241	411	2.38202	2.38202	2.38202	2.61384	cognate	switch
14	93	Balanced		chimenea	42	Spanish	0	335	335	335	371	2.52504	2.52504	2.52504	2.56937	cognate	noswitch
14	94	Balanced		priest	177	English	0	171	171	171	179	2.233	2.233	2.233	2.25285	noncognate	switch
14	95	Balanced		rocket	184	English	0	164	164	308	265	2.21484	2.21484	2.48855	2.42325	noncognate	noswitch
14	96	Balanced		enemigo	80	Spanish	1									cognate	switch
14	97	Balanced		amenaza	4	Spanish	1	180	180	180		2.25527	2.25527	2.25527		noncognate	noswitch
14	98	Balanced		tren	224	Spanish	0	238	238	238	319	2.37658	2.37658	2.37658	2.50379	cognate	switch
14	99	Balanced		prayer	175	English	0	240	240	240	392	2.38021	2.38021	2.38021	2.59329	noncognate	switch
14	100	Balanced		message	134	English	0	265	265	265	253	2.42325	2.42325	2.42325	2.40312	cognate	noswitch
14	101	Balanced		pistolero	172	Spanish	0	165	165	372	214	2.21748	2.21748	2.57054	2.33041	noncognate	noswitch
14	102	Balanced		pioneer	169	English	0	326	326	326		2.51322	2.51322	2.51322		cognate	noswitch
14	103	Balanced		rock	183	English	0	233	233	430	283	2.36736	2.36736	2.63347	2.45179	noncognate	switch
14	104	Balanced		hoodlum	106	English	0	349	915	915		2.54283	2.96142	2.96142		noncognate	noswitch
14	106	Balanced		drink	76	English	0	204	204	204	447	2.30963	2.30963	2.30963	2.65031	noncognate	noswitch
14	107	Balanced		blanket	23	English	0	216	216	216		2.33445	2.33445	2.33445		noncognate	noswitch
14	108	Balanced		fábula	87	Spanish	1									cognate	noswitch
14	109	Balanced		salud	193	Spanish	1	156	156	366		2.19312	2.19312	2.56348		noncognate	switch
14	110	Balanced		vínculo	236	Spanish	1	255	255	495		2.40654	2.40654	2.69461		noncognate	switch
14	111	Balanced		blush	24	English	0	426	426	426		2.62941	2.62941	2.62941		noncognate	switch
14	112	Balanced		senado	196	Spanish	0	191	191	562		2.28103	2.28103	2.74974		cognate	switch
14	113	Balanced		cow	61	English	1	226	226	226		2.35411	2.35411	2.35411		noncognate	switch
14	114	Balanced		muscle	141	English	0	176	176	893		2.24551	2.24551	2.95085		cognate	switch
14	115	Balanced		cueva	65	Spanish	0	107	1119	1119		2.02938	3.04883	3.04883		cognate	noswitch
14	116	Balanced		guard	100	English	0	306	306	306	313	2.48572	2.48572	2.48572	2.49554	cognate	switch
14	117	Balanced		spring	203	English	0	170	170	360	285	2.23045	2.23045	2.5563	2.45484	noncognate	switch
14	118	Balanced		ficción	92	Spanish	0	312	312	863	177	2.49415	2.49415	2.93601	2.24797	cognate	switch
14	119	Balanced		whale	240	English	0	114	114	498	215	2.0569	2.0569	2.69723	2.33244	noncognate	switch
14	120	Balanced		símbolo	199	Spanish	0	278	453	453	361	2.44404	2.6561	2.6561	2.55751	cognate	switch
14	121	Balanced		grupo	99	Spanish	0	259	259	461		2.4133	2.4133	2.6637		cognate	switch
14	122	Balanced		throne	219	English	0	150	150	150	143	2.17609	2.17609	2.17609	2.15534	cognate	switch
14	123	Balanced		dream	75	English	0	235	235	1020	326	2.37107	2.37107	3.0086	2.51322	noncognate	switch
14	124	Balanced		page	155	English	0	234	234	234	357	2.36922	2.36922	2.36922	2.55267	cognate	noswitch
14	125	Balanced		casa	36	Spanish	0	168	168	411	190	2.22531	2.22531	2.61384	2.27875	noncognate	switch
15	1	Balanced		camino	33	Spanish	1	257	257	257		2.40993	2.40993	2.40993		noncognate	noswitch
15	2	Balanced		diamante	68	Spanish	0	347	347	691		2.54033	2.54033	2.83948		cognate	noswitch
15	3	Balanced		wrist	241	English	1	224	224	224		2.35025	2.35025	2.35025		noncognate	noswitch
15	4	Balanced		camello	32	Spanish	1	112	112	441		2.04922	2.04922	2.64444		cognate	noswitch
15	6	Balanced		memory	132	English	1	292	292	292		2.46538	2.46538	2.46538		cognate	noswitch
15	7	Balanced		canoa	34	Spanish	0	286	286	604		2.45637	2.45637	2.78104		cognate	switch
15	8	Balanced		creatura	62	Spanish	0	270	270	1008	280	2.43136	2.43136	3.00346	2.44716	cognate	switch
15	9	Balanced		villain	234	English	1	190	190	190		2.27875	2.27875	2.27875		cognate	noswitch
15	10	Balanced		match	129	English	1	239	239	857		2.3784	2.3784	2.93298		noncognate	switch
15	11	Balanced		volcano	238	English	1	138	138	138		2.13988	2.13988	2.13988		cognate	noswitch
15	12	Balanced		patrón	164	Spanish	0	271	271	568	308	2.43297	2.43297	2.75435	2.48855	noncognate	switch
15	13	Balanced		mártir	125	Spanish	1	373	373	576		2.57171	2.57171	2.76042		cognate	switch
15	14	Balanced		suspect	208	English	0	370	370	843		2.5682	2.5682	2.92583		cognate	switch
15	15	Balanced		actriz	2	Spanish	0	284	284	284		2.45332	2.45332	2.45332		cognate	noswitch
15	16	Balanced		choza	44	Spanish	0	279	279	279		2.4456	2.4456	2.4456		noncognate	switch
15	17	Balanced		bosque	25	Spanish	0	362	362	609		2.55871	2.55871	2.78462		noncognate	switch
15	18	Balanced		concierto	56	Spanish	1	284	284	284		2.45332	2.45332	2.45332		cognate	switch
15	19	Balanced		family	89	English	0	199	199	350	198	2.29885	2.29885	2.54407	2.29667	cognate	switch
15	20	Balanced		lámpara	117	Spanish	0	145	145	1032		2.16137	2.16137	3.01368		cognate	switch
15	21	Balanced		closure	50	English	0	142	303	841		2.15229	2.48144	2.9248		noncognate	switch
15	22	Balanced		paraguas	160	Spanish	1	421	716	716		2.62428	2.85491	2.85491		noncognate	switch
15	23	Balanced		flavor	94	English	0	182	182	353		2.26007	2.26007	2.54777		noncognate	noswitch
15	24	Balanced		equipaje	84	Spanish	0	199	199	199	315	2.29885	2.29885	2.29885	2.49831	noncognate	noswitch
15	25	Balanced		calendario	30	Spanish	1	346	346	544		2.53908	2.53908	2.7356		cognate	noswitch
15	26	Balanced		ladrón	115	Spanish	0	313	313	313		2.49554	2.49554	2.49554		noncognate	switch
15	27	Balanced		dinero	70	Spanish	1	303	303	303		2.48144	2.48144	2.48144		noncognate	noswitch
15	28	Balanced		horno	107	Spanish	0	215	215	215	321	2.33244	2.33244	2.33244	2.50651	noncognate	switch
15	29	Balanced		talent	211	English	1	195	195	195		2.29003	2.29003	2.29003		cognate	switch
15	30	Balanced		pirate	171	English	0	222	222	353	165	2.34635	2.34635	2.54777	2.21748	cognate	noswitch
15	31	Balanced		teoría	215	Spanish	0			522	204			2.71767	2.30963	cognate	switch
15	32	Balanced		máquina	124	Spanish	1	240	240	412		2.38021	2.38021	2.6149		cognate	switch
15	33	Balanced		blame	22	English	1									noncognate	noswitch
15	34	Balanced		lenguaje	119	Spanish	0			349	275			2.54283	2.43933	cognate	noswitch
15	35	Balanced		peligro	166	Spanish	1	204	204	204		2.30963	2.30963	2.30963		noncognate	noswitch
15	36	Balanced		island	113	English	0	211	211	482		2.32428	2.32428	2.68305		cognate	noswitch
15	37	Balanced		vecina	232	Spanish	0	105	105	105	115	2.02119	2.02119	2.02119	2.0607	noncognate	noswitch
15	38	Balanced		balcón	7	Spanish	0	161	242	450	322	2.20683	2.38382	2.65321	2.50786	cognate	switch
15	39	Balanced		castillo	37	Spanish	1	190	190	190		2.27875	2.27875	2.27875		cognate	switch
15	40	Balanced		naranja	146	Spanish	1	273	273	273		2.43616	2.43616	2.43616		noncognate	switch
15	41	Balanced		stone	204	English	1	255	255	255		2.40654	2.40654	2.40654		noncognate	switch
15	43	Balanced		costume	60	English	0	211	211	1429		2.32428	2.32428	3.15503		noncognate	switch
15	44	Balanced		verano	233	Spanish	1	324	324	324		2.51055	2.51055	2.51055		noncognate	noswitch
15	45	Balanced		employee	79	English	1	366	366	725		2.56348	2.56348	2.86034		cognate	switch
15	46	Balanced		display	73	English	1	246	246	246		2.39094	2.39094	2.39094		noncognate	switch
15	47	Balanced		música	144	Spanish	0	305	637	637		2.4843	2.80414	2.80414		cognate	noswitch
15	48	Balanced		bank	13	English	0	332	504	504	266	2.52114	2.70243	2.70243	2.42488	cognate	noswitch
15	49	Balanced		prize	179	English	1	167	167	167		2.22272	2.22272	2.22272		noncognate	switch
15	50	Balanced		granja	97	Spanish	0	318	318	318	246	2.50243	2.50243	2.50243	2.39094	noncognate	switch
15	51	Balanced		edificio	77	Spanish	1	340	340	340		2.53148	2.53148	2.53148		noncognate	noswitch
15	52	Balanced		salary	191	English	0	253	253	253	353	2.40312	2.40312	2.40312	2.54777	cognate	noswitch
15	53	Balanced		birthday	20	English	0	216	216	907	197	2.33445	2.33445	2.95761	2.29447	noncognate	switch
15	54	Balanced		code	52	English	0	159	159	364	293	2.2014	2.2014	2.5611	2.46687	cognate	switch
15	55	Balanced		jirafa	114	Spanish	1									cognate	noswitch
15	56	Balanced		palacio	158	Spanish	1	186	186	367		2.26951	2.26951	2.56467		cognate	switch
15	57	Balanced		ruta	187	Spanish	0	617	617	929		2.79029	2.79029	2.96802		cognate	noswitch
15	58	Balanced		advice	3	English	0	189	189	1066	403	2.27646	2.27646	3.02776	2.60531	noncognate	switch
15	59	Balanced		pesa	167	Spanish	1	213	213	558		2.32838	2.32838	2.74663		noncognate	noswitch
15	60	Balanced		banda	12	Spanish	0	266	266	512		2.42488	2.42488	2.70927		cognate	switch
15	61	Balanced		cadena	28	Spanish	0	198	198	367		2.29667	2.29667	2.56467		noncognate	noswitch
15	62	Balanced		ingeniero	111	Spanish	0	181	181	661	200	2.25768	2.25768	2.8202	2.30103	cognate	noswitch
15	64	Balanced		sopa	200	Spanish	0	356	356	356		2.55145	2.55145	2.55145		cognate	switch
15	65	Balanced		town	221	English	0	174	174	439	232	2.24055	2.24055	2.64246	2.36549	noncognate	noswitch
15	66	Balanced		paradise	159	English	1	251	251	449		2.39967	2.39967	2.65225		cognate	switch
15	67	Balanced		clipper	49	English	0	427	427	1377	221	2.63043	2.63043	3.13893	2.34439	noncognate	switch
15	68	Balanced		cabbage	27	English	1	287	287	724		2.45788	2.45788	2.85974		noncognate	noswitch
15	69	Balanced		trophy	229	English	1	155	155	155		2.19033	2.19033	2.19033		cognate	switch
15	70	Balanced		belief	19	English	0	378	488	488		2.57749	2.68842	2.68842		noncognate	noswitch
15	71	Balanced		fellow	91	English	0	335	335	1699		2.52504	2.52504	3.23019		noncognate	switch
15	72	Balanced		nation	147	English	0	350	350	1188	181	2.54407	2.54407	3.07482	2.25768	cognate	switch
15	73	Balanced		muelle	139	Spanish	1	251	251	780		2.39967	2.39967	2.89209		noncognate	switch
15	74	Balanced		promedio	180	Spanish	0	363	363	896	180	2.55991	2.55991	2.95231	2.25527	noncognate	switch
15	75	Balanced		monkey	136	English	0	171	171	364	165	2.233	2.233	2.5611	2.21748	noncognate	noswitch
15	76	Balanced		enfermedad	82	Spanish	1	192	192	905		2.2833	2.2833	2.95665		noncognate	switch
15	77	Balanced		tobacco	220	English	1	225	225	225		2.35218	2.35218	2.35218		cognate	noswitch
15	78	Balanced		suitcase	206	English	0	158	158	289	284	2.19866	2.19866	2.4609	2.45332	noncognate	switch
15	79	Balanced		imagen	110	Spanish	1	210	210	732		2.32222	2.32222	2.86451		cognate	noswitch
15	80	Balanced		mordida	137	Spanish	0	286	286	693		2.45637	2.45637	2.84073		noncognate	switch
15	81	Balanced		barril	17	Spanish	0	176	176	395	173	2.24551	2.24551	2.5966	2.23805	cognate	noswitch
15	82	Balanced		mask	128	English	0	180	180	644		2.25527	2.25527	2.80889		cognate	noswitch
15	83	Balanced		opinion	150	English	1	353	353	353		2.54777	2.54777	2.54777		cognate	noswitch
15	85	Balanced		pared	162	Spanish	1	118	118	118		2.07188	2.07188	2.07188		noncognate	noswitch
15	86	Balanced		temple	213	English	1									cognate	noswitch
15	87	Balanced		tribus	226	Spanish	0	285	285	763	279	2.45484	2.45484	2.88252	2.4456	cognate	switch
15	88	Balanced		respuesta	182	Spanish	0	360	360	607		2.5563	2.5563	2.78319		noncognate	switch
15	89	Balanced		barber	14	English	0	229	229	1240	232	2.35984	2.35984	3.09342	2.36549	cognate	switch
15	90	Balanced		cosecha	59	Spanish	1	134	134	134		2.1271	2.1271	2.1271		noncognate	noswitch
15	91	Balanced		cicatriz	45	Spanish	1	224	224	224		2.35025	2.35025	2.35025		noncognate	noswitch
15	92	Balanced		plague	174	English	0	217	217	217	258	2.33646	2.33646	2.33646	2.41162	cognate	noswitch
15	93	Balanced		chimney	43	English	1	361	361	361		2.55751	2.55751	2.55751		cognate	switch
15	94	Balanced		priest	177	English	0	101	101	101	289	2.00432	2.00432	2.00432	2.4609	noncognate	noswitch
15	95	Balanced		cohete	54	Spanish	0	274	274	274		2.43775	2.43775	2.43775		noncognate	noswitch
15	96	Balanced		enemy	81	English	0	306	727	1180		2.48572	2.86153	3.07188		cognate	switch
15	97	Balanced		amenaza	4	Spanish	0	183	183	587	198	2.26245	2.26245	2.76864	2.29667	noncognate	switch
15	98	Balanced		train	223	English	0			470	189			2.6721	2.27646	cognate	switch
15	99	Balanced		prayer	175	English	1	296	296	296		2.47129	2.47129	2.47129		noncognate	noswitch
15	100	Balanced		mensaje	133	Spanish	1	189	189	189		2.27646	2.27646	2.27646		cognate	noswitch
15	101	Balanced		pistolero	172	Spanish	0	258	258	593	205	2.41162	2.41162	2.77305	2.31175	noncognate	switch
15	102	Balanced		pionero	170	Spanish	0	431	431	431		2.63448	2.63448	2.63448		cognate	noswitch
15	103	Balanced		rock	183	English	1	257	257	257		2.40993	2.40993	2.40993		noncognate	noswitch
15	104	Balanced		matón	130	Spanish	1	140	140	140		2.14613	2.14613	2.14613		noncognate	noswitch
15	106	Balanced		bebida	18	Spanish	0	211	211	467	226	2.32428	2.32428	2.66932	2.35411	noncognate	noswitch
15	107	Balanced		cobija	51	Spanish	0	182	182	215		2.26007	2.26007	2.33244		noncognate	noswitch
15	108	Balanced		fábula	87	Spanish	1	252	393	724		2.4014	2.59439	2.85974		cognate	switch
15	109	Balanced		health	105	English	0	113	113	287		2.05308	2.05308	2.45788		noncognate	switch
15	110	Balanced		link	120	English	1	351	351	351		2.54531	2.54531	2.54531		noncognate	switch
15	111	Balanced		blush	24	English	0	307	307	434		2.48714	2.48714	2.63749		noncognate	noswitch
15	112	Balanced		senate	197	English	1									cognate	switch
15	113	Balanced		cow	61	English	0	222	523	523	208	2.34635	2.7185	2.7185	2.31806	noncognate	noswitch
15	114	Balanced		muscle	141	English	0	167	167	362	278	2.22272	2.22272	2.55871	2.44404	cognate	noswitch
15	115	Balanced		cueva	65	Spanish	0	311	605	605		2.49276	2.78176	2.78176		cognate	switch
15	116	Balanced		guard	100	English	0	210	210	711	146	2.32222	2.32222	2.85187	2.16435	cognate	noswitch
15	117	Balanced		spring	203	English	1	188	188	188		2.27416	2.27416	2.27416		noncognate	noswitch
15	118	Balanced		fiction	93	English	0	157	157	733	212	2.1959	2.1959	2.8651	2.32634	cognate	switch
15	119	Balanced		whale	240	English	0	481	481	481		2.68215	2.68215	2.68215		noncognate	noswitch
15	120	Balanced		symbol	209	English	0	162	518	518		2.20952	2.71433	2.71433		cognate	switch
15	121	Balanced		group	98	English	0	316	316	316	366	2.49969	2.49969	2.49969	2.56348	cognate	switch
15	122	Balanced		throne	219	English	0	111	111	283	180	2.04532	2.04532	2.45179	2.25527	cognate	noswitch
15	123	Balanced		dream	75	English	1	170	170	651		2.23045	2.23045	2.81358		noncognate	noswitch
15	124	Balanced		página	156	Spanish	0	209	209	209		2.32015	2.32015	2.32015		cognate	noswitch
15	125	Balanced		house	108	English	0	136	249	468	393	2.13354	2.3962	2.67025	2.59439	noncognate	switch
16	1	Balanced		camino	33	Spanish	0			402				2.60423		noncognate	switch
16	2	Balanced		diamante	68	Spanish	0	124	124	124	257	2.09342	2.09342	2.09342	2.40993	cognate	switch
16	3	Balanced		muñeca	140	Spanish	0	161	161	519	318	2.20683	2.20683	2.71517	2.50243	noncognate	noswitch
16	4	Balanced		camello	32	Spanish	1									cognate	switch
16	6	Balanced		memoria	131	Spanish	0	340	340	783		2.53148	2.53148	2.89376		cognate	noswitch
16	7	Balanced		canoe	35	English	0	463	463	463	197	2.66558	2.66558	2.66558	2.29447	cognate	switch
16	8	Balanced		creature	63	English	0	173	173	173	193	2.23805	2.23805	2.23805	2.28556	cognate	switch
16	9	Balanced		villano	235	Spanish	0	339	339	495		2.5302	2.5302	2.69461		cognate	noswitch
16	10	Balanced		match	129	English	0	246	246	246		2.39094	2.39094	2.39094		noncognate	noswitch
16	11	Balanced		volcán	237	Spanish	0	441	441	441	339	2.64444	2.64444	2.64444	2.5302	cognate	noswitch
16	12	Balanced		pattern	165	English	0	422	422	656		2.62531	2.62531	2.8169		noncognate	switch
16	13	Balanced		martyr	126	English	0	305	305	1053	286	2.4843	2.4843	3.02243	2.45637	cognate	switch
16	14	Balanced		suspect	208	English	0	257	257	257		2.40993	2.40993	2.40993		cognate	noswitch
16	15	Balanced		actriz	2	Spanish	0	102	343	343	427	2.0086	2.53529	2.53529	2.63043	cognate	switch
16	16	Balanced		shack	198	English	0	363	363	363	264	2.55991	2.55991	2.55991	2.4216	noncognate	switch
16	17	Balanced		forest	95	English	0	211	211	211	223	2.32428	2.32428	2.32428	2.3483	noncognate	switch
16	18	Balanced		concert	55	English	0	272	272	272	305	2.43457	2.43457	2.43457	2.4843	cognate	switch
16	19	Balanced		family	89	English	1									cognate	noswitch
16	20	Balanced		lamp	116	English	0	302	302	487		2.48001	2.48001	2.68753		cognate	switch
16	21	Balanced		closure	50	English	0	360	360	360	250	2.5563	2.5563	2.5563	2.39794	noncognate	noswitch
16	22	Balanced		umbrella	230	English	1	463	463	463		2.66558	2.66558	2.66558		noncognate	switch
16	23	Balanced		sabor	188	Spanish	0	373	521	521	344	2.57171	2.71684	2.71684	2.53656	noncognate	noswitch
16	24	Balanced		equipaje	84	Spanish	0	512	512	512	337	2.70927	2.70927	2.70927	2.52763	noncognate	switch
16	25	Balanced		calendario	30	Spanish	0	195	195	195		2.29003	2.29003	2.29003		cognate	switch
16	26	Balanced		thief	217	English	0	373	373	373	160	2.57171	2.57171	2.57171	2.20412	noncognate	switch
16	27	Balanced		dinero	70	Spanish	0	198	198	380	187	2.29667	2.29667	2.57978	2.27184	noncognate	switch
16	28	Balanced		oven	154	English	1	478	478	478		2.67943	2.67943	2.67943		noncognate	switch
16	29	Balanced		talent	211	English	0	154	154	154		2.18752	2.18752	2.18752		cognate	noswitch
16	30	Balanced		pirata	171	Spanish	1	429	429	667		2.63246	2.63246	2.82413		cognate	noswitch
16	31	Balanced		theory	216	English	0	261	261	569	288	2.41664	2.41664	2.75511	2.45939	cognate	switch
16	32	Balanced		machine	122	English	0	270	270	270	144	2.43136	2.43136	2.43136	2.15836	cognate	switch
16	33	Balanced		culpa	66	Spanish	0	152	152	152		2.18184	2.18184	2.18184		noncognate	noswitch
16	34	Balanced		lenguaje	119	Spanish	0	561	561	561	381	2.74896	2.74896	2.74896	2.58092	cognate	switch
16	35	Balanced		peligro	166	Spanish	0	344	408	836	678	2.53656	2.61066	2.92221	2.83123	noncognate	switch
16	36	Balanced		isla	112	Spanish	0	304	304	304		2.48287	2.48287	2.48287		cognate	noswitch
16	37	Balanced		vecina	232	Spanish	0	525	945	1338	156	2.72016	2.97543	3.12646	2.19312	noncognate	switch
16	38	Balanced		balcony	8	English	0	316	316	316	454	2.49969	2.49969	2.49969	2.65706	cognate	switch
16	39	Balanced		castle	38	English	0	250	250	442	182	2.39794	2.39794	2.64542	2.26007	cognate	switch
16	40	Balanced		orange	153	English	0	231	231	528	309	2.36361	2.36361	2.72263	2.48996	noncognate	switch
16	41	Balanced		piedra	168	Spanish	0	490	490	490		2.6902	2.6902	2.6902		noncognate	noswitch
16	41	Balanced		stone	204	English	0	184	184	184		2.26482	2.26482	2.26482		noncognate	noswitch
16	43	Balanced		costume	60	English	0	369	451	451	341	2.56703	2.65418	2.65418	2.53275	noncognate	noswitch
16	44	Balanced		verano	233	Spanish	0	591	591	591		2.77159	2.77159	2.77159		noncognate	switch
16	45	Balanced		employee	79	English	0	717	717	810	209	2.85552	2.85552	2.90849	2.32015	cognate	noswitch
16	46	Balanced		display	73	English	0	329	329	329		2.5172	2.5172	2.5172		noncognate	noswitch
16	47	Balanced		música	144	Spanish	0	274	274	274	394	2.43775	2.43775	2.43775	2.5955	cognate	switch
16	48	Balanced		banco	10	Spanish	0	258	258	258	367	2.41162	2.41162	2.41162	2.56467	cognate	noswitch
16	49	Balanced		prize	179	English	1									noncognate	noswitch
16	50	Balanced		farm	90	English	0	323	323	583	329	2.5092	2.5092	2.76567	2.5172	noncognate	switch
16	51	Balanced		edificio	77	Spanish	0	607	607	607	124	2.78319	2.78319	2.78319	2.09342	noncognate	switch
16	52	Balanced		salario	190	Spanish	0	287	287	606	339	2.45788	2.45788	2.78247	2.5302	cognate	noswitch
16	53	Balanced		birthday	20	English	1	305	305	612		2.4843	2.4843	2.78675		noncognate	noswitch
16	54	Balanced		code	52	English	0	169	169	169	181	2.22789	2.22789	2.22789	2.25768	cognate	noswitch
16	55	Balanced		jirafa	114	Spanish	0	233	377	867		2.36736	2.57634	2.93802		cognate	switch
16	56	Balanced		palace	157	English	0	321	588	985	312	2.50651	2.76938	2.99344	2.49415	cognate	switch
16	57	Balanced		ruta	187	Spanish	0	333	333	333	129	2.52244	2.52244	2.52244	2.11059	cognate	switch
16	58	Balanced		advice	3	English	0	394	394	394		2.5955	2.5955	2.5955		noncognate	noswitch
16	59	Balanced		pesa	167	Spanish	0	109	109	109	267	2.03743	2.03743	2.03743	2.42651	noncognate	switch
16	60	Balanced		band	11	English	0	389	389	389		2.58995	2.58995	2.58995		cognate	switch
16	61	Balanced		cadena	28	Spanish	0	147	147	147		2.16732	2.16732	2.16732		noncognate	switch
16	62	Balanced		ingeniero	111	Spanish	0	154	154	583	351	2.18752	2.18752	2.76567	2.54531	cognate	switch
16	64	Balanced		soup	202	English	0	214	214	214	426	2.33041	2.33041	2.33041	2.62941	cognate	switch
16	65	Balanced		ciudad	48	Spanish	0	213	213	213	351	2.32838	2.32838	2.32838	2.54531	noncognate	noswitch
16	66	Balanced		paradise	159	English	0	255	255	255	186	2.40654	2.40654	2.40654	2.26951	cognate	noswitch
16	67	Balanced		clipper	49	English	0	174	174	488	354	2.24055	2.24055	2.68842	2.549	noncognate	noswitch
16	68	Balanced		repollo	181	Spanish	0	413	413	719	183	2.61595	2.61595	2.85673	2.26245	noncognate	noswitch
16	69	Balanced		trophy	229	English	0	122	122	122	331	2.08636	2.08636	2.08636	2.51983	cognate	noswitch
16	70	Balanced		creencia	64	Spanish	0	279	279	279	365	2.4456	2.4456	2.4456	2.56229	noncognate	noswitch
16	71	Balanced		fellow	91	English	0	239	239	239	698	2.3784	2.3784	2.3784	2.84386	noncognate	noswitch
16	72	Balanced		nation	147	English	0	280	280	476	370	2.44716	2.44716	2.67761	2.5682	cognate	noswitch
16	73	Balanced		dock	74	English	0	361	361	361	185	2.55751	2.55751	2.55751	2.26717	noncognate	switch
16	74	Balanced		average	6	English	0	144	259	259		2.15836	2.4133	2.4133		noncognate	switch
16	75	Balanced		chango	41	Spanish	0	153	361	361	392	2.18469	2.55751	2.55751	2.59329	noncognate	noswitch
16	76	Balanced		disease	71	English	0	192	507	507	392	2.2833	2.70501	2.70501	2.59329	noncognate	switch
16	78	Balanced		suitcase	206	English	1	383	383	383		2.5832	2.5832	2.5832		noncognate	noswitch
16	79	Balanced		imagen	110	Spanish	1	154	154	154		2.18752	2.18752	2.18752		cognate	switch
16	80	Balanced		bite	21	English	0	224	224	224	292	2.35025	2.35025	2.35025	2.46538	noncognate	switch
16	81	Balanced		barril	17	Spanish	0	318	485	588	379	2.50243	2.68574	2.76938	2.57864	cognate	switch
16	82	Balanced		máscara	127	Spanish	0	224	722	722	138	2.35025	2.85854	2.85854	2.13988	cognate	noswitch
16	83	Balanced		opinión	151	Spanish	0	276	276	276		2.44091	2.44091	2.44091		cognate	noswitch
16	85	Balanced		pared	162	Spanish	0	400	400	773	174	2.60206	2.60206	2.88818	2.24055	noncognate	switch
16	86	Balanced		templo	214	Spanish	0	499	499	499	316	2.6981	2.6981	2.6981	2.49969	cognate	noswitch
16	87	Balanced		tribe	225	English	0	232	232	701	779	2.36549	2.36549	2.84572	2.89154	cognate	switch
16	88	Balanced		answer	5	English	0	380	380	380	373	2.57978	2.57978	2.57978	2.57171	noncognate	switch
16	89	Balanced		barber	14	English	0	122	122	122	400	2.08636	2.08636	2.08636	2.60206	cognate	noswitch
16	90	Balanced		cosecha	59	Spanish	0	263	263	917	364	2.41996	2.41996	2.96237	2.5611	noncognate	switch
16	91	Balanced		cicatriz	45	Spanish	0	272	272	272	144	2.43457	2.43457	2.43457	2.15836	noncognate	switch
16	92	Balanced		plaga	173	Spanish	0	331	331	802	416	2.51983	2.51983	2.90417	2.61909	cognate	noswitch
16	93	Balanced		chimney	43	English	0	187	187	187	279	2.27184	2.27184	2.27184	2.4456	cognate	noswitch
16	94	Balanced		sacerdote	189	Spanish	0	507	507	735	512	2.70501	2.70501	2.86629	2.70927	noncognate	noswitch
16	95	Balanced		cohete	54	Spanish	0	178	594	594	263	2.25042	2.77379	2.77379	2.41996	noncognate	switch
16	96	Balanced		enemy	81	English	0	208	208	208	283	2.31806	2.31806	2.31806	2.45179	cognate	noswitch
16	97	Balanced		threat	218	English	0	194	194	516		2.2878	2.2878	2.71265		noncognate	switch
16	98	Balanced		train	223	English	0	324	324	324	262	2.51055	2.51055	2.51055	2.4183	cognate	noswitch
16	99	Balanced		oración	152	Spanish	0	243	243	243		2.38561	2.38561	2.38561		noncognate	noswitch
16	100	Balanced		mensaje	133	Spanish	0	204	553	553	391	2.30963	2.74273	2.74273	2.59218	cognate	switch
16	101	Balanced		gunman	102	English	0	326	326	326		2.51322	2.51322	2.51322		noncognate	switch
16	101	Balanced		tabaco	210	Spanish	1	257	257	257		2.40993	2.40993	2.40993		cognate	noswitch
16	102	Balanced		pionero	170	Spanish	0	243	243	243	383	2.38561	2.38561	2.38561	2.5832	cognate	switch
16	104	Balanced		matón	130	Spanish	0	200	200	200		2.30103	2.30103	2.30103		noncognate	switch
16	106	Balanced		bebida	18	Spanish	0	297	297	297	137	2.47276	2.47276	2.47276	2.13672	noncognate	switch
16	107	Balanced		cobija	51	Spanish	0	382	382	382	305	2.58206	2.58206	2.58206	2.4843	noncognate	switch
16	108	Balanced		fable	86	English	0	335	335	335		2.52504	2.52504	2.52504		cognate	switch
16	109	Balanced		health	105	English	0				170				2.23045	noncognate	noswitch
16	110	Balanced		link	120	English	0	341	341	341	277	2.53275	2.53275	2.53275	2.44248	noncognate	noswitch
16	111	Balanced		rubor	186	Spanish	0	113	113	274		2.05308	2.05308	2.43775		noncognate	noswitch
16	112	Balanced		senate	197	English	0				207				2.31597	cognate	noswitch
16	113	Balanced		vaca	231	Spanish	0	287	287	287	270	2.45788	2.45788	2.45788	2.43136	noncognate	noswitch
16	114	Balanced		músculo	142	Spanish	0	214	378	496	361	2.33041	2.57749	2.69548	2.55751	cognate	noswitch
16	115	Balanced		cave	39	English	1	239	239	239		2.3784	2.3784	2.3784		cognate	switch
16	116	Balanced		guardia	101	Spanish	1	248	248	248		2.39445	2.39445	2.39445		cognate	noswitch
16	117	Balanced		primavera	178	Spanish	0	364	963	963		2.5611	2.98363	2.98363		noncognate	noswitch
16	118	Balanced		fiction	93	English	0	461	461	461	225	2.6637	2.6637	2.6637	2.35218	cognate	noswitch
16	119	Balanced		ballena	9	Spanish	0	517	517	517		2.71349	2.71349	2.71349		noncognate	noswitch
16	120	Balanced		symbol	209	English	0	334	334	334	321	2.52375	2.52375	2.52375	2.50651	cognate	noswitch
16	121	Balanced		group	98	English	0	182	182	182	467	2.26007	2.26007	2.26007	2.66932	cognate	noswitch
16	122	Balanced		trono	228	Spanish	0	407	407	407		2.60959	2.60959	2.60959		cognate	noswitch
16	123	Balanced		sueño	205	Spanish	0	791	791	791		2.89818	2.89818	2.89818		noncognate	noswitch
16	124	Balanced		página	156	Spanish	0	211	211	211	344	2.32428	2.32428	2.32428	2.53656	cognate	switch
16	125	Balanced		house	108	English	1	264	264	264		2.4216	2.4216	2.4216		noncognate	noswitch
17	1	Engdom		track	222	English	0	504	504	504	285	2.70243	2.70243	2.70243	2.45484	noncognate	switch
17	2	Engdom		diamond	69	English	0	217	375	375	254	2.33646	2.57403	2.57403	2.40483	cognate	switch
17	3	Engdom		muñeca	140	Spanish	0	428	1102	1102	440	2.63144	3.04218	3.04218	2.64345	noncognate	switch
17	4	Engdom		camel	31	English	0	354	354	354	277	2.549	2.549	2.549	2.44248	cognate	switch
17	5	Engdom		cierre	46	Spanish	0	262	1131	1131	475	2.4183	3.05346	3.05346	2.67669	noncognate	noswitch
17	6	Engdom		memoria	131	Spanish	1									cognate	switch
17	7	Engdom		canoe	35	English	0	382	382	382	196	2.58206	2.58206	2.58206	2.29226	cognate	noswitch
17	8	Engdom		creature	63	English	0	221	221	221	192	2.34439	2.34439	2.34439	2.2833	cognate	noswitch
17	9	Engdom		villano	235	Spanish	0	322	900	900	633	2.50786	2.95424	2.95424	2.8014	cognate	switch
17	10	Engdom		partido	163	Spanish	0	471	641	641	408	2.67302	2.80686	2.80686	2.61066	noncognate	noswitch
17	11	Engdom		volcán	237	Spanish	0	247	247	247	236	2.3927	2.3927	2.3927	2.37291	cognate	switch
17	12	Engdom		pattern	165	English	0	223	223	223	241	2.3483	2.3483	2.3483	2.38202	noncognate	noswitch
17	13	Engdom		martyr	126	English	0	270	270	270		2.43136	2.43136	2.43136		cognate	noswitch
17	14	Engdom		sospechoso	201	Spanish	0	383	383	1673	241	2.5832	2.5832	3.2235	2.38202	cognate	noswitch
17	15	Engdom		actress	1	English	0	567	567	838	351	2.75358	2.75358	2.92324	2.54531	cognate	switch
17	16	Engdom		shack	198	English	0	331	331	331	197	2.51983	2.51983	2.51983	2.29447	noncognate	noswitch
17	17	Engdom		forest	95	English	0	199	199	199	473	2.29885	2.29885	2.29885	2.67486	noncognate	noswitch
17	18	Engdom		concert	55	English	0	370	370	370	194	2.5682	2.5682	2.5682	2.2878	cognate	noswitch
17	19	Engdom		familia	88	Spanish	0	191	364	364	251	2.28103	2.5611	2.5611	2.39967	cognate	noswitch
17	20	Engdom		lamp	116	English	0	413	413	413	280	2.61595	2.61595	2.61595	2.44716	cognate	noswitch
17	22	Engdom		umbrella	230	English	0	186	335	335	386	2.26951	2.52504	2.52504	2.58659	noncognate	noswitch
17	23	Engdom		sabor	188	Spanish	0	637	637	637	300	2.80414	2.80414	2.80414	2.47712	noncognate	switch
17	24	Engdom		luggage	121	English	0	223	674	1574	464	2.3483	2.82866	3.197	2.66652	noncognate	switch
17	25	Engdom		calendar	29	English	0	422	729	729	500	2.62531	2.86273	2.86273	2.69897	cognate	switch
17	26	Engdom		thief	217	English	0	239	239	239	324	2.3784	2.3784	2.3784	2.51055	noncognate	noswitch
17	27	Engdom		money	135	English	0	164	164	497		2.21484	2.21484	2.69636		noncognate	switch
17	28	Engdom		oven	154	English	0	409	649	649	262	2.61172	2.81224	2.81224	2.4183	noncognate	noswitch
17	29	Engdom		talento	212	Spanish	0	139	604	604	213	2.14301	2.78104	2.78104	2.32838	cognate	noswitch
17	30	Engdom		pirata	171	Spanish	0	328	1284	1284	425	2.51587	3.10857	3.10857	2.62839	cognate	switch
17	31	Engdom		theory	216	English	0	232	232	232	190	2.36549	2.36549	2.36549	2.27875	cognate	noswitch
17	32	Engdom		machine	122	English	0	290	290	290	282	2.4624	2.4624	2.4624	2.45025	cognate	noswitch
17	33	Engdom		culpa	66	Spanish	0	259	259	307	274	2.4133	2.4133	2.48714	2.43775	noncognate	switch
17	34	Engdom		language	118	English	0	240	240	240	231	2.38021	2.38021	2.38021	2.36361	cognate	switch
17	35	Engdom		hazard	104	English	0	271	271	271	389	2.43297	2.43297	2.43297	2.58995	noncognate	switch
17	36	Engdom		isla	112	Spanish	0	276	465	465	746	2.44091	2.66745	2.66745	2.87274	cognate	switch
17	37	Engdom		neighbor	148	English	0	182	426	722	436	2.26007	2.62941	2.85854	2.63949	noncognate	switch
17	38	Engdom		balcony	8	English	0	204	204	386		2.30963	2.30963	2.58659		cognate	noswitch
17	39	Engdom		castle	38	English	0	169	169	169	411	2.22789	2.22789	2.22789	2.61384	cognate	noswitch
17	40	Engdom		orange	153	English	0	158	411	1235	388	2.19866	2.61384	3.09167	2.58883	noncognate	noswitch
17	41	Engdom		piedra	168	Spanish	0	622	778	778	390	2.79379	2.89098	2.89098	2.59106	noncognate	noswitch
17	41	Engdom		piedra	168	Spanish	0		1790	1790			3.25285	3.25285		noncognate	switch
17	43	Engdom		disfraz	72	Spanish	0	326	864	864		2.51322	2.93651	2.93651		noncognate	noswitch
17	44	Engdom		summer	207	English	0	204	674	674		2.30963	2.82866	2.82866		noncognate	switch
17	45	Engdom		empleado	78	Spanish	0	362	1601	1601	134	2.55871	3.20439	3.20439	2.1271	cognate	noswitch
17	46	Engdom		escaparate	85	Spanish	0	283	864	864	160	2.45179	2.93651	2.93651	2.20412	noncognate	noswitch
17	47	Engdom		music	143	English	0	233	579	579	224	2.36736	2.76268	2.76268	2.35025	cognate	switch
17	48	Engdom		banco	10	Spanish	0	243	561	942	251	2.38561	2.74896	2.97405	2.39967	cognate	switch
17	49	Engdom		premio	176	Spanish	0	284	284	1562	198	2.45332	2.45332	3.19368	2.29667	noncognate	noswitch
17	50	Engdom		farm	90	English	0	280	280	280	237	2.44716	2.44716	2.44716	2.37475	noncognate	noswitch
17	51	Engdom		building	26	English	0	313	313	313	320	2.49554	2.49554	2.49554	2.50515	noncognate	switch
17	52	Engdom		salario	190	Spanish	0	176	443	443	266	2.24551	2.6464	2.6464	2.42488	cognate	switch
17	53	Engdom		cumpleaños	67	Spanish	0	216	713	713	163	2.33445	2.85309	2.85309	2.21219	noncognate	noswitch
17	54	Engdom		código	53	Spanish	0	152	1039	1039	238	2.18184	3.01662	3.01662	2.37658	cognate	noswitch
17	55	Engdom		giraffe	96	English	0	198	198	198	133	2.29667	2.29667	2.29667	2.12385	cognate	switch
17	56	Engdom		palace	157	English	0	187	352	352	260	2.27184	2.54654	2.54654	2.41497	cognate	noswitch
17	57	Engdom		route	185	English	0	633	882	882	230	2.8014	2.94547	2.94547	2.36173	cognate	switch
17	58	Engdom		consejos	57	Spanish	0	524	524	524	220	2.71933	2.71933	2.71933	2.34242	noncognate	noswitch
17	59	Engdom		scale	194	English	0	306	563	563		2.48572	2.75051	2.75051		cognate	switch
17	60	Engdom		band	11	English	0	180	180	180	281	2.25527	2.25527	2.25527	2.44871	cognate	noswitch
17	61	Engdom		network	149	English	0	237	237	237		2.37475	2.37475	2.37475		noncognate	switch
17	62	Engdom		engineer	83	English	0	169	169	694	150	2.22789	2.22789	2.84136	2.17609	cognate	switch
17	64	Engdom		soup	202	English	0	182	182	353	237	2.26007	2.26007	2.54777	2.37475	cognate	noswitch
17	65	Engdom		ciudad	48	Spanish	0	378	1378	1378	203	2.57749	3.13925	3.13925	2.3075	noncognate	switch
17	66	Engdom		paraíso	161	Spanish	0	238	539	539	335	2.37658	2.73159	2.73159	2.52504	cognate	noswitch
17	67	Engdom		cortaúñas	58	Spanish	0	220	1147	1147	286	2.34242	3.05956	3.05956	2.45637	noncognate	noswitch
17	68	Engdom		repollo	181	Spanish	0	267	492	492	641	2.42651	2.69197	2.69197	2.80686	noncognate	switch
17	69	Engdom		trofeo	227	Spanish	0	435	1127	1127	166	2.63849	3.05192	3.05192	2.22011	cognate	noswitch
17	70	Engdom		creencia	64	Spanish	0	261	1863	1863	276	2.41664	3.27021	3.27021	2.44091	noncognate	switch
17	71	Engdom		muchacho	138	Spanish	0	361	361	361		2.55751	2.55751	2.55751		noncognate	noswitch
17	72	Engdom		nación	145	Spanish	0	255	445	445	310	2.40654	2.64836	2.64836	2.49136	cognate	noswitch
17	73	Engdom		dock	74	English	0	244	244	244	247	2.38739	2.38739	2.38739	2.3927	noncognate	noswitch
17	74	Engdom		average	6	English	0	352	612	870	141	2.54654	2.78675	2.93952	2.14922	noncognate	noswitch
17	75	Engdom		chango	41	Spanish	0	276	505		194	2.44091	2.70329		2.2878	noncognate	switch
17	76	Engdom		disease	71	English	0	191	191	665	376	2.28103	2.28103	2.82282	2.57519	noncognate	noswitch
17	78	Engdom		maleta	123	Spanish	0	334	904	1979	331	2.52375	2.95617	3.29645	2.51983	noncognate	noswitch
17	79	Engdom		image	109	English	0	252	389	389		2.4014	2.58995	2.58995		cognate	switch
17	80	Engdom		bite	21	English	0	202	202	202		2.30535	2.30535	2.30535		noncognate	noswitch
17	81	Engdom		barrel	16	English	0	304	304	304	308	2.48287	2.48287	2.48287	2.48855	cognate	switch
17	82	Engdom		máscara	127	Spanish	0	290	290	290		2.4624	2.4624	2.4624		cognate	switch
17	83	Engdom		opinión	151	Spanish	0	274	274	274	424	2.43775	2.43775	2.43775	2.62737	cognate	switch
17	85	Engdom		wall	239	English	0	310	310	310	370	2.49136	2.49136	2.49136	2.5682	noncognate	switch
[truncated: 4,034 more rows]
