# Supplementary material for: The recruitment of global language inhibitory control and cognitive-general control mechanisms in comprehending language switches: Evidence from eye movements
Source: Biling (Camb Engl). Author manuscript; Available in PMC 2026 Mar 1. (PMC12180542; doi:10.1017/S1366728924000567)
Supplement: Experiment 1 stimuli [file NIHMS2051699-supplement-Experiment_1_stimuli.xlsx]

## Sheet: Sheet1
List	Stim ID	Condition	English Target Word	Spanish Target Word	CogStat	Sentence	Question	Answer
1	1	SE	actress	actriz	cognate	Ella era una amigable*actress*that worked very hard.	She was a chef?	f
2	1	EE	actress	actriz	cognate	She was a friendly*actress*that worked very hard.	She was a chef?	f
3	1	SS	actress	actriz	cognate	Ella era una amigable*actriz*que trabajaba muy duro.	Ella era una cocinera?	f
4	1	ES	actress	actriz	cognate	She was a friendly*actriz*que trabajaba muy duro.	Ella era una cocinera?	f
1	4	EE	balcony	balcón	cognate	There was a*balcony*that extended across the front of the house.	Did the house have a balcony?	j
2	4	SS	balcony	balcón	cognate	Ahí había un*balcón*que se extendía por el frente de la casa.	Estaba el balcón en una casa?	j
3	4	ES	balcony	balcón	cognate	There was a*balcón*que se extendía por el frente de la casa.	Estaba el balcón en una casa?	j
4	4	SE	balcony	balcón	cognate	Ahí había un*balcony*that extended across the front of the house.	Was the balcony in a house?	j
1	6	ES	banco	bank	cognate	They went to the*banco*para sacar un préstamo.	NA	NA
2	6	SE	banco	bank	cognate	Ellos fueron al*bank*to take out a loan.	NA	NA
3	6	EE	banco	bank	cognate	They went to the*bank*to take out a loan.	NA	NA
4	6	SS	banco	bank	cognate	Ellos fueron al*banco*para sacar un préstamo.	NA	NA
1	7	SE	band	banda	cognate	La persona que empezó la*band*decided to stop playing music.	Did the person start a football club?	f
2	7	EE	band	banda	cognate	The person who started the*band*decided to stop playing music.	The person started a football club?	f
3	7	SS	band	banda	cognate	La persona que empezó la*banda*decidió dejar de tocar música.	La persona empezó un club de fútbol?	f
4	7	ES	band	banda	cognate	The person who started the*banda*decidió dejar de tocar música.	La persona empezó un club de fútbol?	f
1	8	SS	barber	barbero	cognate	Él buscó a un*barbero*que le cortara el cabello.	Él buscó a un maestro?	f
2	8	ES	barber	barbero	cognate	He looked for a*barbero*que le cortara el cabello.	Él buscó a un maestro?	f
3	8	SE	barber	barbero	cognate	Él buscó a un*barber*to cut his hair.	Did he look for a teacher?	f
4	8	EE	barber	barbero	cognate	He looked for a*barber*to cut his hair.	Did he look for a teacher?	f
1	9	ES	barrel	barril	cognate	He almost hit the*barril*con su tiro.	NA	NA
2	9	SE	barrel	barril	cognate	Él casi le pega a el*barrel*with his shot.	NA	NA
3	9	EE	barrel	barril	cognate	He almost hit the*barrel*with his shot.	NA	NA
4	9	SS	barrel	barril	cognate	Él casi le pega a el*barril*con su tiro.	NA	NA
1	13	ES	calendar	calendario	cognate	I am going to start using my*calendario*más para estar más organizada.	NA	NA
2	13	SE	calendar	calendario	cognate	Voy a empezar a utilizar mi*calendar*more to stay organized.	NA	NA
3	13	EE	calendar	calendario	cognate	I am going to start using my*calendar*more to stay more organized.	NA	NA
4	13	SS	calendar	calendario	cognate	Voy a empezar a utilizar mi*calendario*más para estar más organizada.	NA	NA
1	14	SS	camel	camello	cognate	En la distancia estaba un*camello*caminando por el desierto.	NA	NA
2	14	ES	camel	camello	cognate	In the distance there was a*camello*caminando por el desierto.	NA	NA
3	14	SE	camel	camello	cognate	En la distancia estaba un*camel*walking along the desert.	NA	NA
4	14	EE	camel	camello	cognate	In the distance there was a*camel*walking along the desert.	NA	NA
1	15	ES	canoe	canoa	cognate	In the back of the house there was a*canoa*que él había hecho a mano.	NA	NA
2	15	SE	canoe	canoa	cognate	Detrás de la casa había una*canoe*that he made by hand.	NA	NA
3	15	EE	canoe	canoa	cognate	In the back of the house there was a*canoe*that he made by hand.	NA	NA
4	15	SS	canoe	canoa	cognate	Detrás de la casa había una*canoa*que él había hecho a mano.	NA	NA
1	17	ES	castle	castillo	cognate	In the woods, there was a*castillo*que estaba embrujado.	El castillo estaba embrujado?	j
2	17	SE	castle	castillo	cognate	En el bosque había un*castle*that was haunted.	The castle was haunted?	j
3	17	EE	castle	castillo	cognate	In the woods, there was a*castle*that was haunted.	The castle was haunted?	j
4	17	SS	castle	castillo	cognate	En el bosque había un*castillo*que estaba embrujado.	El castillo estaba embrujado?	j
1	20	EE	chimney	chimenea	cognate	They had to clean the*chimney*at the end of winter.	They had to clean the chimney at the end of the summer?	f
2	20	SS	chimney	chimenea	cognate	Ellos tuvieron que limpiar la*chimenea*al final del invierno.	Ellos tuvieron que limpiar la chimenea al final del verano?	f
3	20	ES	chimney	chimenea	cognate	They had to clean the*chimenea*al final del invierno.	Ellos tuvieron que limpiar la chimenea al final del verano?	f
4	20	SE	chimney	chimenea	cognate	Ellos tuvieron que limpiar la*chimney*at the end of winter.	They had to clean the chimney at the end of the summer?	f
1	23	ES	code	código	cognate	The children figured out the*código*para abrir la entrada secreta.	El código abria un entrada secreta?	j
2	23	SE	code	código	cognate	Los niños descifraron el*code*to open the secret entrance.	The code opened a secret entrance?	j
3	23	EE	code	código	cognate	The children figured out the*code*to open the secret entrance.	The code opened a secret entrance?	j
4	23	SS	code	código	cognate	Los niños descifraron el*código*para abrir la entrada secreta.	El código abria un entrada secreta?	j
1	24	SE	concert	concierto	cognate	Resultó que el*concert*was bigger than they thought.	NA	NA
2	24	EE	concert	concierto	cognate	It turned out that the*concert*was bigger than they thought.	NA	NA
3	24	SS	concert	concierto	cognate	Resultó que el*concierto*era más grande de lo que pensaron.	NA	NA
4	24	ES	concert	concierto	cognate	It turned out that the*concierto*era más grande de lo que pensaron.	NA	NA
1	27	SE	creature	creatura	cognate	En la película la*creature*killed everyone in the town.	The creature saved everyone in the town?	f
2	27	EE	creature	creatura	cognate	In the film, the*creature*killed everyone in the town.	The creature saved everyone in the town?	f
3	27	SS	creature	creatura	cognate	En la película la*creatura*mató a todos en el pueblo.	La criatura salvó a todos en el pueblo?	f
4	27	ES	creature	creatura	cognate	In the film, the*creatura*mató a todos en el pueblo.	La criatura salvó a todos en el pueblo?	f
1	30	SE	diamond	diamante	cognate	El hombre encontró el*diamond*within the thick grass.	Was the diamond within thick grass?	j
2	30	EE	diamond	diamante	cognate	The man found the*diamond*within the thick grass.	Was the diamond within thick grass?	j
3	30	SS	diamond	diamante	cognate	El hombre encontró el*diamante*dentro de la hierba espesa.	El diamante estaba dentro de la hierba espesa?	j
4	30	ES	diamond	diamante	cognate	The man found the*diamante*dentro de la hierba espesa.	El diamante estaba dentro de la hierba espesa?	j
1	35	ES	employee	empleado	cognate	They greeted the new*empleado*esta mañana.	NA	NA
2	35	SE	employee	empleado	cognate	Ellos saludaron al nuevo*employee*this morning.	NA	NA
3	35	EE	employee	empleado	cognate	They greeted the new*employee*this morning.	NA	NA
4	35	SS	employee	empleado	cognate	Ellos saludaron al nuevo*empleado*esta mañana.	NA	NA
1	36	ES	enemy	enemigo	cognate	They spoke about a new*enemigo*que amenazaba sus tierras.	NA	NA
2	36	SE	enemy	enemigo	cognate	Ellos hablaron de un nuevo*enemy*that threatened their lands.	NA	NA
3	36	EE	enemy	enemigo	cognate	They spoke about a new*enemy*that threatened their lands.	NA	NA
4	36	SS	enemy	enemigo	cognate	Ellos hablaron de un nuevo*enemigo*que amenazaba sus tierras.	NA	NA
1	37	ES	engineer	ingeniero	cognate	I was fascinated by what the*ingeniero*podría diseñar.	El ingeniero diseña?	j
2	37	SE	engineer	ingeniero	cognate	Yo estaba fascinada por lo que el*engineer*could design.	Does the engineer design?	j
3	37	EE	engineer	ingeniero	cognate	I was fascinated by what the*engineer*could design.	Does the engineer design?	j
4	37	SS	engineer	ingeniero	cognate	Yo estaba fascinada por lo que el*ingeniero*podría diseñar.	El ingeniero diseña?	j
1	38	ES	fable	fábula	cognate	The children learned about the*fábula*del gran rey.	NA	NA
2	38	SE	fable	fábula	cognate	Los niños aprendieron sobre la*fable*of the great king.	NA	NA
3	38	EE	fable	fábula	cognate	The children learned about the*fable*of the great king.	NA	NA
4	38	SS	fable	fábula	cognate	Los niños aprendieron sobre la*fábula*del gran rey.	NA	NA
1	39	SS	family	familia	cognate	La iglesia reunió fondos para ayudar a la*familia*que había perdido su casa en un incendio.	La familia perdió su casa en una inundación?	f
2	39	ES	family	familia	cognate	The church raised money to help the*familia*que había perdido su casa en un incendio.	La familia perdió su casa en una inundación?	f
3	39	SE	family	familia	cognate	La iglesia reunió fondos para ayudar a la*family*who had lost their home in a fire.	The family lost their house to a flood?	f
4	39	EE	family	familia	cognate	The church raised money to help the*family*who had lost their home in a fire.	The family lost their house to a flood?	f
1	41	EE	fiction	ficción	cognate	She preferred*fiction*because it provided an escape.	She likes fiction?	j
2	41	SS	fiction	ficción	cognate	Ella prefería*ficción*porque le daba un escape de la realidad.	A ella le gusta la ficción?	j
3	41	ES	fiction	ficción	cognate	She preferred*ficción*porque le daba un escape de la realidad.	A ella le gusta la ficción?	j
4	41	SE	fiction	ficción	cognate	Ella prefería*fiction*because it provided an escape.	She likes fiction?	j
1	43	ES	giraffe	jirafa	cognate	The lion chased the*jirafa*por los planos.	NA	NA
2	43	SE	giraffe	jirafa	cognate	El león persiguió a la*giraffe*across the plains.	NA	NA
3	43	EE	giraffe	jirafa	cognate	The lion chsed the*giraffe*across the plains.	NA	NA
4	43	SS	giraffe	jirafa	cognate	El león persiguió a la*jirafa*por los planos.	NA	NA
1	44	SS	group	grupo	cognate	El cantante tenía un pequeño*grupo*de fieles seguidores.	NA	NA
2	44	ES	group	grupo	cognate	The singer had a small*grupo*de fieles seguidores.	NA	NA
3	44	SE	group	grupo	cognate	El cantante tenía un pequeño*group*of faithful followers.	NA	NA
4	44	EE	group	grupo	cognate	The singer had a small*group*of faithful followers.	NA	NA
1	45	SS	guard	guardia	cognate	Ellos estratégicamente pusieron a un*guardia*frente a las valiosas joyas.	El guardia estaba cerca de las valiosas joyas?	j
2	45	ES	guard	guardia	cognate	They strategically placed a*guardia*frente a las valiosas joyas.	El guardia estaba cerca de las valiosas joyas?	j
3	45	SE	guard	guardia	cognate	Ellos estratégicamente pusieron a un*guard*in front of the valuable jewelry.	The guard was placed by the valuable jewelry?	j
4	45	EE	guard	guardia	cognate	They strategically placed a*guard*in front of the valuable jewelry.	The guard was placed by the valuable jewelry?	j
1	50	SS	image	imagen	cognate	El bebé se río cuando vio su*imagen*en el espejo.	NA	NA
2	50	ES	image	imagen	cognate	The baby laughed when he saw his*imagen*en el espejo.	NA	NA
3	50	SE	image	imagen	cognate	El bebé se río cuando vio su*image*in the mirror.	NA	NA
4	50	EE	image	imagen	cognate	The baby laughed when he saw his*image*in the mirror.	NA	NA
1	51	ES	island	isla	cognate	The storm passed another*isla*en su camino destructivo.	NA	NA
2	51	SE	island	isla	cognate	La tormenta pasó otra*island*on its destructive path.	NA	NA
3	51	EE	island	isla	cognate	The storm passed another*island*on its destructive path.	NA	NA
4	51	SS	island	isla	cognate	La tormenta pasó otra*isla*en su camino destructivo.	NA	NA
1	52	SS	lamp	lámpara	cognate	Ella dejó sus llaves cerca de la*lámpara*en la mesa de su cuarto.	NA	NA
2	52	ES	lamp	lámpara	cognate	She left her keys near the*lámpara*en la mesa de su cuarto.	NA	NA
3	52	SE	lamp	lámpara	cognate	Ella dejó sus llaves cerca de la*lamp*on the table in her room.	NA	NA
4	52	EE	lamp	lámpara	cognate	She left her keys near the*lamp*on the table in her room.	NA	NA
1	53	SE	language	lenguaje	cognate	El hombre curioso aprendió un*language*so he could travel the world.	Did the man learn a sport?	f
2	53	EE	language	lenguaje	cognate	The curious man learned a*language*so he could travel the world.	Did the man learn a sport?	f
3	53	SS	language	lenguaje	cognate	El hombre curioso aprendió un*lenguaje*para poder viajar por el mundo.	El hombre aprendió un deporte?	f
4	53	ES	language	lenguaje	cognate	The curious man learned a*lenguaje*para poder viajar por el mundo.	El hombre aprendió un deporte?	f
1	55	SE	machine	máquina	cognate	La compañía compró una*machine*that would help production go faster.	NA	NA
2	55	EE	machine	máquina	cognate	The company bought a*machine*that would help production go faster.	NA	NA
3	55	SS	machine	máquina	cognate	La compañía compró una*máquina*que le ayudará a tener una producción más rápida.	NA	NA
4	55	ES	machine	máquina	cognate	The company bought a*máquina*que le ayudará a tener una producción más rápida.	NA	NA
1	57	SS	martyr	mártir	cognate	Ellos leyeron sobre el*mártir*y su lucha por la libertad.	NA	NA
2	57	ES	martyr	mártir	cognate	They read about the*mártir*y su lucha por la libertad.	NA	NA
3	57	SE	martyr	mártir	cognate	Ellos leyeron sobre el*martyr*and his struggle for freedom.	NA	NA
4	57	EE	martyr	mártir	cognate	They read about the*martyr*and his struggle for freedom.	NA	NA
1	58	SE	mask	máscara	cognate	La niña pequeña eligió la*mask*for her Halloween costume.	Was the mask for Halloween?	j
2	58	EE	mask	máscara	cognate	The little girl chose the*mask*for her Halloween costume.	Was the mask for Halloween?	j
3	58	SS	mask	máscara	cognate	La niña pequeña eligió la*máscara*para su disfraz de Halloween.	La máscara era para Halloween?	j
4	58	ES	mask	máscara	cognate	The little girl chose the*máscara*para su disfraz de Halloween.	La máscara era para Halloween?	j
1	59	SS	memory	memoria	cognate	Hasta cuando era niña tenía una*memoria*que impresionaba a todos.	Ella tenía mala memoria?	f
2	59	ES	memory	memoria	cognate	Even as a child she had a*memoria*que impresionaba a todos.	Ella tenía mala memoria?	f
3	59	SE	memory	memoria	cognate	Hasta cuando era niña tenía una*memory*that impressed everyone.	Did she have a bad memory?	f
4	59	EE	memory	memoria	cognate	Even as a child she had a*memory*that impressed everyone.	Did she have a bad memory?	f
1	60	EE	message	mensaje	cognate	The two boys received the same*message*from their mother.	NA	NA
2	60	SS	message	mensaje	cognate	Los niños recibieron el mismo*mensaje*de su madre.	NA	NA
3	60	ES	message	mensaje	cognate	The two boys received the same*mensaje*de su madre.	NA	NA
4	60	SE	message	mensaje	cognate	Los niños recibieron el mismo*message*from their mother.	NA	NA
1	64	SE	muscle	músculo	cognate	El anciano se desgarró el*muscle*in his leg when he fell down.	NA	NA
2	64	EE	muscle	músculo	cognate	The old man tore the*muscle*in his leg when he fell down.	NA	NA
3	64	SS	muscle	músculo	cognate	El anciano se desgarró el*músculo*de su pierna cuando se cayó.	NA	NA
4	64	ES	muscle	músculo	cognate	The old man tore the*músculo*de su pierna cuando se cayó.	NA	NA
1	65	ES	music	música	cognate	Sometimes I work better if there is*música*tocando en el fondo.	NA	NA
2	65	SE	music	música	cognate	A veces trabajo mejor con*music*playing in the background.	NA	NA
3	65	EE	music	música	cognate	Sometimes I work better if there is*music*playing in the background.	NA	NA
4	65	SS	music	música	cognate	A veces trabajo mejor con*música*tocando en el fondo.	NA	NA
1	66	SE	nation	nación	cognate	La gran*nation*has a great army.	Did the great nation have a great army?	j
2	66	EE	nation	nación	cognate	The biggest*nation*has a great army.	Did the great nation have a great army?	j
3	66	SS	nation	nación	cognate	La gran*nación*tiene un gran ejército.	La nación tenía un gran ejército?	j
4	66	ES	nation	nación	cognate	The biggest*nación*tiene un gran ejército.	La nación tenía un gran ejército?	j
1	69	SE	opinion	opinión	cognate	Mi madre siempre me ofrece su*opinion*of the men I date.	Was the mother's opnion about pets?	f
2	69	EE	opinion	opinión	cognate	My mother always gives me her*opinion*of the men I date.	Was the mother's opnion about pets?	f
3	69	SS	opinion	opinión	cognate	Mi madre siempre me ofrece su*opinión*sobre los hombres con quienes salgo.	La opinión de la madre era sobre mascotas?	f
4	69	ES	opinion	opinión	cognate	My mother always gives me her*opinión*sobre los hombres con quienes salgo.	La opinión de la madre era sobre mascotas?	f
1	73	EE	page	página	cognate	I could not find the*page*in the book where I had placed my bookmark.	Was the bookmark inside a book?	j
2	73	SS	page	página	cognate	No pude encontrar la*página*donde había dejado el marcador.	El marcador se encontraba dentro de un libro?	j
3	73	ES	page	página	cognate	I could not find the*página*donde había dejado el marcador.	El marcador se encontraba dentro de un libro?	j
4	73	SE	page	página	cognate	No pude encontrar la*page*in the book where I had placed my bookmark.	Was the bookmark inside a book?	j
1	74	ES	palace	palacio	cognate	The village had a beautiful*palacio*que estaba rodeado de agua.	NA	NA
2	74	SE	palace	palacio	cognate	El pueblo tenía un hermoso*palace*that was surrounded by water.	NA	NA
3	74	EE	palace	palacio	cognate	The village had a beautiful*palace*that was surrounded by water.	NA	NA
4	74	SS	palace	palacio	cognate	El pueblo tenía un hermoso*palacio*que estaba rodeado de agua.	NA	NA
1	75	SE	paradise	paraíso	cognate	Su casa se sintió como un*paradise*after a long week of camping.	Did they go camping?	j
2	75	EE	paradise	paraíso	cognate	Their home felt like*paradise*after a long week of camping.	Did they go camping?	j
3	75	SS	paradise	paraíso	cognate	Su casa se sintió como un*paraíso*después de una larga semana de campamento.	Ellos se fueron de campamento?	j
4	75	ES	paradise	paraíso	cognate	Their home felt like*paraíso*después de una larga semana de campamento.	Ellos se fueron de campamento?	j
1	80	SE	pioneer	pionero	cognate	La calle fue nombrada por un*pioneer*that established the town.	Was the street named after a pioneer?	j
2	80	EE	pioneer	pionero	cognate	The street was named after a*pioneer*that established the town.	Was the street named after a pioneer?	j
3	80	SS	pioneer	pionero	cognate	La calle fue nombrada por un*pionero*que había fundado el pueblo.	La calle fue nombrada por un pionero?	j
4	80	ES	pioneer	pionero	cognate	The street was named after a*pionero*que había fundado el pueblo.	La calle fue nombrada por un pionero?	j
1	81	ES	pirate	pirata	cognate	We watched a movie about a*pirata*que perdió todos sus tesoros en el mar.	NA	NA
2	81	SE	pirate	pirata	cognate	Vimos una película sobre un*pirate *who lost all of his treasures at sea.	NA	NA
3	81	EE	pirate	pirata	cognate	We watched a movie about a*pirate*who lost all of his treasures at sea.	NA	NA
4	81	SS	pirate	pirata	cognate	Vimos una película sobre un*pirata*que perdió todos sus tesoros en el mar.	NA	NA
1	82	SE	plague	plaga	cognate	La ciudad pequeña fue afectada por la*plague*that hit in the early century.	Did the plague hit in the late century?	f
2	82	EE	plague	plaga	cognate	The small town was affected by the*plague*that hit in the early century.	Did the plague hit in the late century?	f
3	82	SS	plague	plaga	cognate	La ciudad pequeña fue afectada por la*plaga*que azotó al principio del siglo.	La plaga azotó al final del siglo?	f
4	82	ES	plague	plaga	cognate	The small town was affected by the*plaga*que azotó al principio del siglo.	La plaga azotó al final del siglo?	f
1	87	EE	route	ruta	cognate	Today we discovered a new*route*to work with little less traffic.	Did the new route have less traffic?	j
2	87	SS	route	ruta	cognate	Hoy descubrimos una nueva*ruta*a el trabajo que tiene poco tráfico.	La nueva ruta tenía poco tráfico?	j
3	87	ES	route	ruta	cognate	Today we discovered a new*ruta*a el trabajo que tiene poco tráfico.	La nueva ruta tenía poco tráfico?	j
4	87	SE	route	ruta	cognate	Hoy descubrimos una nueva*route*to work with little less traffic.	Did the new route have less traffic?	j
1	91	SE	salary	salario	cognate	El trabajador tiene un*salary*that barely covers expenses.	Does the worker's salary cover all of his expenses?	f
2	91	EE	salary	salario	cognate	The worker has a*salary*that barely coveres expenses.	Does the worker's salary cover all of his expenses?	f
3	91	SS	salary	salario	cognate	El trabajador tiene un*saldo*que apenas cubre sus gastos.	El salario del trabajador cubre todos sus gastos?	f
4	91	ES	salary	salario	cognate	The worker has a*saldo*que apenas cubre sus gastos.	El salario del trabajador cubre todos sus gastos?	f
1	93	SE	scale	pesa	cognate	El manejador ordenó una*scale*to weigh the larger boxes.	NA	NA
2	93	EE	scale	pesa	cognate	The manager ordered the*scale*for the larger boxes.	NA	NA
3	93	SS	scale	pesa	cognate	El manejador ordenó una*pesa*para las cajas más grandes.	NA	NA
4	93	ES	scale	pesa	cognate	The manager ordered the*pesa*para las cajas más grandes.	NA	NA
1	95	EE	senate	senado	cognate	No one would predict how the*senate*would vote on the issue.	Was the senate voting on a issue?	j
2	95	SS	senate	senado	cognate	Nadie puede predecir como el*senado*va a votar en el problema.	El senado votó sobre algún problema?	j
3	95	ES	senate	senado	cognate	No one would predict how the*senado*va a votar en el problema.	El senado votó sobre algún problema?	j
4	95	SE	senate	senado	cognate	Nadie puede predecir como el*senate*would vote on the issue.	Was the senate voting on a issue?	j
1	97	ES	symbol	símbolo	cognate	She created a new*símbolo*para agregar a su logotipo.	Ella creó un nuevo eslogan?	f
2	97	SE	symbol	símbolo	cognate	Ella creó un nuevo*symbol*to add to her logo.	Did she create a new slogan?	f
3	97	EE	symbol	símbolo	cognate	She created a new*symbol*to add to her logo.	Did she create a new slogan?	f
4	97	SS	symbol	símbolo	cognate	Ella creó un nuevo*símbolo*para agregar a su logotipo.	Ella creó un nuevo eslogan?	f
1	99	EE	soup	sopa	cognate	I first checked that the*soup*was still hot before serving it.	NA	NA
2	99	SS	soup	sopa	cognate	Primero revisé que la*sopa*estuviera caliente antes de servirla.	NA	NA
3	99	ES	soup	sopa	cognate	I first checked that the*sopa*estuviera caliente antes de servirla.	NA	NA
4	99	SE	soup	sopa	cognate	Primero revisé que la*soup*was still hot before serving it.	NA	NA
1	102	ES	tabacco	tabaco	cognate	He did not like the*tabaco*que la tienda vendía.	NA	NA
2	102	SE	tabacco	tabaco	cognate	A él no le gustó el*tabacco*brand the store carried.	NA	NA
3	102	EE	tabacco	tabaco	cognate	He did not like the*tabacco*that the store carried.	NA	NA
4	102	SS	tabacco	tabaco	cognate	A él no le gustó el*tabaco*que la tienda vendía.	NA	NA
1	103	SS	talent	talento	cognate	No pensaba que tenía bastante*talento*para competir en la carrera.	El talento necesario era para una carrera?	j
2	103	ES	talent	talento	cognate	I did not think I had enough*talento*para competir en la carrera.	El talento necesario era para una carrera?	j
3	103	SE	talent	talento	cognate	No pensaba que tenía bastante*talent*to compete in the race.	Was the talent needed for a race?	j
4	103	EE	talent	talento	cognate	I did not think I had enough*talent*to compete in the race.	Was the talent needed for a race?	j
1	104	SS	temple	templo	cognate	La familia asistió a un*templo*pequeño con vidrieras policromadas.	NA	NA
2	104	ES	temple	templo	cognate	The family attended a small*templo*con vidrieras policromadas.	NA	NA
3	104	SE	temple	templo	cognate	La familia asistió a un pequeño*temple*with sustained glass windows.	NA	NA
4	104	EE	temple	templo	cognate	The family attended a small*temple*with sustained glass windows.	NA	NA
1	105	EE	theory	teoría	cognate	It was hard to understand the*theory*that the new scientist proposed.	Was the theory easy to understand?	f
2	105	SS	theory	teoría	cognate	Era difícil entender la*teoría*que propuso el científico nuevo.	La teoría era fácil de entender?	f
3	105	ES	theory	teoría	cognate	It was hard to understand the*teoría*que propuso el científico nuevo.	La teoría era fácil de entender?	f
4	105	SE	theory	teoría	cognate	Era difícil entender la*theory*that the new scientist proposed.	Was the theory easy to understand?	f
1	109	SS	train	tren	cognate	Ella no pudo descubrir cuál*tren*la llevaría a casa.	Ella encontró fácilmente el tren que la llevaria a casa?	f
2	109	ES	train	tren	cognate	She could not figure out which*tren*la llevaría a casa.	Ella encontró fácilmente el tren que la llevaria a casa?	f
3	109	SE	train	tren	cognate	Ella no pudo descubrir cuál*train*would take her home.	Did she easily find the train that would take her home?	f
4	109	EE	train	tren	cognate	She could not figure out which*train*would take her home.	Did she easily find the train that would take her home?	f
1	111	EE	trophy	trofeo	cognate	No one could predict who would get the*trophy*for the competition.	Did the competition give money?	f
2	111	SS	trophy	trofeo	cognate	Nadie puede predecir quien se llevará el*trofeo*de la competencia.	La competencia ofrecía dinero?	f
3	111	ES	trophy	trofeo	cognate	No one could predict who would get the*trofeo*de la competencia.	La competencia ofrecía dinero?	f
4	111	SE	trophy	trofeo	cognate	Nadie puede predecir quien se llevará el*trophy*for the competition.	Did the competition give money?	f
1	112	EE	throne	trono	cognate	After more than a century the*throne*was still occupied by the same family.	NA	NA
2	112	SS	throne	trono	cognate	Después de más de un siglo el*trono*estaba ocupado por la misma familia.	NA	NA
3	112	ES	throne	trono	cognate	After more than a century the*trono*estaba ocupado por la misma familia.	NA	NA
4	112	SE	throne	trono	cognate	Después de más de un siglo el*throne*was still occupied by the same family.	NA	NA
1	115	SE	villain	villano	cognate	A él le encantaba ser el*villain*in the school play.	Did he love being the villain?	j
2	115	EE	villain	villano	cognate	He loved being the*villain*in the school play.	Did he love being the villain?	j
3	115	SS	villain	villano	cognate	A él le encantaba ser el*villano*en la obra del teatro de la escuela.	A él le encantaba ser el villano?	j
4	115	ES	villain	villano	cognate	He loved being the*villano*en la obra del teatro de la escuela.	A él le encantaba ser el villano?	j
1	117	SE	volcano	volcán	cognate	Ellos fueron a ver el*volcano*that most tourists did not know about.	Did the tousits know about the volcano?	f
2	117	EE	volcano	volcán	cognate	They went to see the*volcano*that most tourists did not know about.	Did the tousits know about the volcano?	f
3	117	SS	volcano	volcán	cognate	Ellos fueron a ver el*volcán*que muchos turistas no conocían.	Los turistas sabían sobre el volcán?	f
4	117	ES	volcano	volcán	cognate	They went to see the*volcán*que muchos turistas no conocían.	Los turistas sabían sobre el volcán?	f
1	2	EE	answer	respuesta	noncognate	It was difficult to understand the*answer*that the teacher provided.	NA	NA
2	2	SS	answer	respuesta	noncognate	Era difícil entender la*respuesta*que ofreció la maestra.	NA	NA
3	2	ES	answer	respuesta	noncognate	It was difficult to understand the*respuesta*que ofreció la maestra.	NA	NA
4	2	SE	answer	respuesta	noncognate	Era difícil entender la*answer*that the teacher provided.	NA	NA
1	3	SS	average	promedio	noncognate	Resultó que el*promedio*fue más grande que lo esperado.	NA	NA
2	3	ES	average	promedio	noncognate	It turned out that the*promedio*fue más grande que lo esperado.	NA	NA
3	3	SE	average	promedio	noncognate	Resultó que el*average*was greater than they thought.	NA	NA
4	3	EE	average	promedio	noncognate	It turned out that the*average*was greater than they thought.	NA	NA
1	5	SE	whale	ballena	noncognate	Vimos un documental sobre una*whale*that helped fisherman lost at sea.	Was the movie about a whale?	j
2	5	EE	whale	ballena	noncognate	We watched a movie about a*whale*that helped fisherman lost at sea.	The movie was about a whale?	j
3	5	SS	whale	ballena	noncognate	Vimos un documental sobre una*ballena*que ayudaba a los pescadores perdidos en el mar.	El documental era sobre una ballena?	j
4	5	ES	whale	ballena	noncognate	We watched a movie about a*ballena*que ayudaba a los pescadores perdidos en el mar.	El documental era sobre una ballena?	j
1	10	SE	bite	mordida	noncognate	El niño vio la*bite*on the back of his leg.	Was the bite on his arm?	f
2	10	EE	bite	mordida	noncognate	The boy saw the*bite*on the back of his leg.	The bite was on his arm?	f
3	10	SS	bite	mordida	noncognate	El niño vio la*mordida*detrás de su pierna.	La mordida estaba en su brazo?	f
4	10	ES	bite	mordida	noncognate	The boy saw the*mordida*detrás de su pierna.	La mordida estaba en su brazo?	f
1	11	SS	blanket	cobija	noncognate	Voy a empezar a usar una*cobija*ahora que hace frío.	NA	NA
2	11	ES	blanket	cobija	noncognate	I am going to start using my*cobija*ahora que hace frío.	NA	NA
3	11	SE	blanket	cobija	noncognate	Voy a empezar a usa una*blanket*now that it is getting colder.	NA	NA
4	11	EE	blanket	cobija	noncognate	I am going to start using my*blanket*now that it is getting colder.	NA	NA
1	12	EE	building	edificio	noncognate	The president is usually in a*building*with his assistants.	Does the president stay in a house?	f
2	12	SS	building	edificio	noncognate	El presidente está usualmente en un*edificio*con sus asistentes.	El presidente se queda en una casa?	f
3	12	ES	building	edificio	noncognate	The president is usually in a*edificio*con sus asistentes.	El presidente se queda en una casa?	f
4	12	SE	building	edificio	noncognate	El presidente está usualmente en un*building*with his assistants.	The president stays in a house?	f
1	16	SS	house	casa	noncognate	La niña tenía una pequeña*casa*para sus monos de peluche.	NA	NA
2	16	ES	house	casa	noncognate	The little girl had a small*casa*para sus monos de peluche.	NA	NA
3	16	SE	house	casa	noncognate	La niña tenía una pequeña*house*for her stuffed animals.	NA	NA
4	16	EE	house	casa	noncognate	The little girl had a small*house*for her stuffed animals.	NA	NA
1	18	SE	cave	cueva	noncognate	El turista vio la*cave*behind the trees.	NA	NA
2	18	EE	cave	cueva	noncognate	The tourist saw the*cave*behind the trees.	NA	NA
3	18	SS	cave	cueva	noncognate	El turista vio la*cueva*detrás de los árboles.	NA	NA
4	18	ES	cave	cueva	noncognate	The tourist saw the*cueva*detrás de los árboles.	NA	NA
1	19	EE	monkey	chango	noncognate	The small girl was amused by the*monkey*hanging from the tree.	NA	NA
2	19	SS	monkey	chango	noncognate	La niña pequeña se divirtió con el*chango*que colgaba del árbol.	NA	NA
3	19	ES	monkey	chango	noncognate	The small girl was amused by the*chango*que colgaba del árbol.	NA	NA
4	19	SE	monkey	chango	noncognate	La niña pequeña se divirtió con el*monkey*hanging from the tree.	NA	NA
1	21	SS	closure	cierre	noncognate	Él quería*cierre*en el trato porque necesitaba seguir adelante.	NA	NA
2	21	ES	closure	cierre	noncognate	He wanted*cierre*en el trato porque necesitaba seguir adelante.	NA	NA
3	21	SE	closure	cierre	noncognate	Él quería*closure*because he needed to move on.	NA	NA
4	21	EE	closure	cierre	noncognate	He wanted*closure*because he needed to move on.	NA	NA
1	22	SS	city	ciudad	noncognate	Ellos fueron a la*ciudad*para una caminata.	La caminata fue en la ciudad?	j
2	22	ES	city	ciudad	noncognate	They went to the*ciudad*para una caminata.	La caminata fue en la ciudad?	j
3	22	SE	city	ciudad	noncognate	Ellos fueron a la*city*to go for a walk.	The walk was on the city?	j
4	22	EE	city	ciudad	noncognate	They went to the*city*to go for a walk.	The walk was on the city?	j
1	25	EE	advice	consejos	noncognate	I do not think I gave my brother enough*advice*about how to treat women.	The advice was about how to treat animals?	f
2	25	SS	advice	consejos	noncognate	No creo que le he dado a mi hermano bastantes*consejos*sobre cómo tratar a una mujer.	El consejo era sobre como tratar a los animales?	f
3	25	ES	advice	consejos	noncognate	I do not think I gave my brother enough*consejos*sobre cómo tratar a una mujer.	El consejo era sobre como tratar a los animales?	f
4	25	SE	advice	consejos	noncognate	No creo que le he dado a mi hermano bastante*advice*about how to treat women.	The advice was about how to treat animals?	f
1	26	EE	clipper	cortaúñas	noncognate	He looked for a*clipper*to cut his nails.	NA	NA
2	26	SS	clipper	cortaúñas	noncognate	El buscó un*cortaúñas*para cortar sus uñas.	NA	NA
3	26	ES	clipper	cortaúñas	noncognate	He looked for a*cortaúñas*para cortar sus uñas.	NA	NA
4	26	SE	clipper	cortaúñas	noncognate	El buscó un*clipper*to cut his nails.	NA	NA
1	28	SE	belief	creencia	noncognate	Mi hermano no comparte conmigo el*belief*in ghosts.	NA	NA
2	28	EE	belief	creencia	noncognate	My brother did not share my*belief*in ghosts.	NA	NA
3	28	SS	belief	creencia	noncognate	Mi hermano no comparte conmigo la*creencia*en los fantasmas.	NA	NA
4	28	ES	belief	creencia	noncognate	My brother did not share my*creencia*en los fantasmas.	NA	NA
1	29	SS	birthday	cumpleaños	noncognate	Ellos vinieron para asistir a una gran fiesta de*cumpleaños*ayer en la noche.	La fiesta fue por un cumpleaños?	j
2	29	ES	birthday	cumpleaños	noncognate	They came over for a big party de*cumpleaños*ayer en la noche.	La fiesta fue por un cumpleaños?	j
3	29	SE	birthday	cumpleaños	noncognate	Ellos vinieron para asistir a una gran*birthday*party last night.	Was the party for a birthday?	j
4	29	EE	birthday	cumpleaños	noncognate	They came over for a big*birthday*party last night.	Was the party for a birthday?	j
1	31	SE	disease	enfermedad	noncognate	En la historia la*disease*killed everyone in the village.	The disease killed everyone in the village?	j
2	31	EE	disease	enfermedad	noncognate	In the story, the*disease*killed everyone in the village.	The disease killed everyone in the village?	j
3	31	SS	disease	enfermedad	noncognate	En la historia la*enfermedad*mató a todos en el pueblo.	La enfermedad mató a todos en el pueblo?	j
4	31	ES	disease	enfermedad	noncognate	In the story, the*enfermedad*mató a todos en el pueblo.	La enfermedad mató a todos en el pueblo?	j
1	32	ES	costume	disfraz	noncognate	They had to wash the*disfraz*a tiempo para Halloween.	El disfraz era para Navidad?	f
2	32	SE	costume	disfraz	noncognate	Ellos tuvieron que lavar el*costume*in time for Halloween.	The costume was for Christmas?	f
3	32	EE	costume	disfraz	noncognate	They had to wash the*costume*in time for Halloween.	The costume was for Christmas?	f
4	32	SS	costume	disfraz	noncognate	Ellos tuvieron que lavar el*disfraz*a tiempo para Halloween.	El disfraz era para Navidad?	f
1	33	EE	dock	muelle	noncognate	They brought the ship near the*dock*at the busy port.	NA	NA
2	33	SS	dock	muelle	noncognate	Ellos trajeron el barco cerca del*muelle*en el puerto ocupado.	NA	NA
3	33	ES	dock	muelle	noncognate	They brought the ship near the*muelle*en el puerto ocupado.	NA	NA
4	33	SE	dock	muelle	noncognate	Ellos trajeron el barco cerca del*dock*at the busy port.	NA	NA
1	34	EE	drink	bebida	noncognate	The woman ordered the larger*drink*because she was very thristy.	NA	NA
2	34	SS	drink	bebida	noncognate	La mujer ordenó la*bebida*más grande porque tenía mucha sed.	NA	NA
3	34	ES	drink	bebida	noncognate	The woman ordered the larger*bebida*porque tenía mucha sed.	NA	NA
4	34	SE	drink	bebida	noncognate	La mujer ordenó la más grande*drink*because she was very thristy.	NA	NA
1	40	ES	farm	granja	noncognate	The person who bought the*granja*decidió comprar más animales.	NA	NA
2	40	SE	farm	granja	noncognate	La persona que compró la*farm*decided to buy more animals.	NA	NA
3	40	EE	farm	granja	noncognate	The person who bought the*farm*decided to buy more animals.	NA	NA
4	40	SS	farm	granja	noncognate	La persona que compró la*granja*decidió comprar más animales.	NA	NA
1	42	ES	forest	bosque	noncognate	The house was near a*bosque*donde jugaron los niños.	NA	NA
2	42	SE	forest	bosque	noncognate	La casa estaba cerca de un*forest*where the children liked to play.	NA	NA
3	42	EE	forest	bosque	noncognate	The house was near a*forest*where the children liked to play.	NA	NA
4	42	SS	forest	bosque	noncognate	La casa estaba cerca de un*bosque*donde jugaron los niños.	NA	NA
1	46	EE	gunman	pistolero	noncognate	They heard about the*gunman*who killed the officer.	NA	NA
2	46	SS	gunman	pistolero	noncognate	Ellos escucharon sobre el*pistolero*que mató a el policía.	NA	NA
3	46	ES	gunman	pistolero	noncognate	They heard about the*pistolero*que mató a el policía.	NA	NA
4	46	SE	gunman	pistolero	noncognate	Ellos escucharon sobre el*gunman*who killed the officer.	NA	NA
1	47	SS	harvest	cosecha	noncognate	Tenían varias celebraciones para la*cosecha*en el otoño.	La cosecha sucede durante la primavera?	f
2	47	ES	harvest	cosecha	noncognate	They had special celebrations for the*cosecha*en el otoño.	La cosecha sucede durante la primavera?	f
3	47	SE	harvest	cosecha	noncognate	Tenían varias celebraciones para la*harvest*each fall.	The harvest happens during spring?	f
4	47	EE	harvest	cosecha	noncognate	They had special celebrations for the*harvest*each fall.	The harvest happens during spring?	f
1	48	SE	hazard	peligro	noncognate	Estas sustancias son un*hazard*for the health of children.	Are the substances a hazard for the children/	j
2	48	EE	hazard	peligro	noncognate	These substances can be a*hazard*for the health of children.	Are the substances a hazard for the children/	j
3	48	SS	hazard	peligro	noncognate	Estas sustancias son un*peligro*para la salud de los niños.	Las sustancias eran un peligro para los niños?	j
4	48	ES	hazard	peligro	noncognate	These substances can be a*peligro*para la salud de los niños.	Las sustancias eran un peligro para los niños?	j
1	49	SE	hoodlum	matón	noncognate	El perro persiguió a el*hoodlum*down the street.	NA	NA
2	49	EE	hoodlum	matón	noncognate	The dog chased the*hoodlum*down the street.	NA	NA
3	49	SS	hoodlum	matón	noncognate	El perro persiguió a el*matón*por la calle.	NA	NA
4	49	ES	hoodlum	matón	noncognate	The dog chased the*matón*por la calle.	NA	NA
1	54	SS	luggage	equipaje	noncognate	Hicieron más espacio para acomodar el*equipaje*que llevaba el viajero.	NA	NA
2	54	ES	luggage	equipaje	noncognate	They made some space for the*equipaje*que llevaba el viajero.	NA	NA
3	54	SE	luggage	equipaje	noncognate	Hicieron más espacio para acomodar el*luggage*that the passenger carried.	NA	NA
4	54	EE	luggage	equipaje	noncognate	They made some space for the*luggage*that the passenger carried.	NA	NA
1	56	EE	suitcase	maleta	noncognate	She dropped off her*suitcase*after a long tiresome flight.	NA	NA
2	56	SS	suitcase	maleta	noncognate	Ella dejó su*maleta*después de un viaje largo y agotador.	NA	NA
3	56	ES	suitcase	maleta	noncognate	She dropped off her*maleta*después de un viaje largo y agotador.	NA	NA
4	56	SE	suitcase	maleta	noncognate	Ella dejó su*suitcase*after a long tiresome flight.	NA	NA
1	61	ES	money	dinero	noncognate	He will help with the project if there is*dinero*para ganar.	Habia dinero involucrado en el proyecto?	j
2	61	SE	money	dinero	noncognate	Nos va a ayudar con el proyecto si hay*money*to be earned.	Was money involved in the project?	j
3	61	EE	money	dinero	noncognate	He will help with the project if there is*money*to be earned.	Was money involved in the project?	j
4	61	SS	money	dinero	noncognate	Nos va a ayudar con el proyecto si hay*dinero*para ganar.	Habia dinero involucrado en el proyecto?	j
1	62	ES	fellow	muchacho	noncognate	The game was fun until the*muchacho*se lastimó.	NA	NA
2	62	SE	fellow	muchacho	noncognate	El juego fue divertido hasta que el*fellow*got hurt.	NA	NA
3	62	EE	fellow	muchacho	noncognate	The game was fun until the*fellow*got hurt.	NA	NA
4	62	SS	fellow	muchacho	noncognate	El juego fue divertido hasta que el*muchacho*se lastimó.	NA	NA
1	63	SS	wrist	muñeca	noncognate	Después de una semana la*muñeca*todavía le dolía por su herida.	Su cuello todavía le dolía por su herida?	f
2	63	ES	wrist	muñeca	noncognate	After more than a week her*muñeca*todavía le dolía por su herida.	Su cuello todavía le dolía por su herida?	f
3	63	SE	wrist	muñeca	noncognate	Después de una semana la*wrist*still ached from the injury.	Did her neck still ached from the injury?	f
4	63	EE	wrist	muñeca	noncognate	After more than a week her*wrist*still ached from the injury.	Did her neck still ached from the injury?	f
1	67	SS	neighbor	vecina	noncognate	Ella era una*vecina*amable que amaba su jardín.	NA	NA
2	67	ES	neighbor	vecina	noncognate	She was a kindly*vecina*que amaba su jardín.	NA	NA
3	67	SE	neighbor	vecina	noncognate	Ella era una amable*neighbor*that loved her garden.	NA	NA
4	67	EE	neighbor	vecina	noncognate	She was a kindly*neighbor*that loved her garden.	NA	NA
1	68	EE	network	cadena	noncognate	They were all part of the same*network*of professionals.	Was the network of professionals?	j
2	68	SS	network	cadena	noncognate	Todos ellos eran parte de la misma*cadena*de profesionales.	La cadena era de profesionales?	j
3	68	ES	network	cadena	noncognate	They were all part of the same*cadena*de profesionales.	La cadena era de profesionales?	j
4	68	SE	network	cadena	noncognate	Todos ellos eran parte de la misma*network*of professionals.	Was the network of professionals?	j
1	70	SS	prayer	oración	noncognate	La gente leyó una pequeña*oración*en voz alta para honrar a el soldado.	NA	NA
2	70	ES	prayer	oración	noncognate	The people read a small*oración*en voz alta para honrar a el soldado.	NA	NA
3	70	SE	prayer	oración	noncognate	La gente leyó una pequeña*prayer*out loud to honor the soldier.	NA	NA
4	70	EE	prayer	oración	noncognate	The people read a small*prayer*out loud to honor the soldier.	NA	NA
1	71	SS	orange	naranja	noncognate	La bolsa traía una*naranja*que se veía deliciosa.	NA	NA
2	71	ES	orange	naranja	noncognate	The bag contained a*naranja*que se veía deliciosa.	NA	NA
3	71	SE	orange	naranja	noncognate	La bolsa traía una*orange*that looked very delicious.	NA	NA
4	71	EE	orange	naranja	noncognate	The bag contained an*orange*that looked very delicious.	NA	NA
1	72	SS	oven	horno	noncognate	Primero me aseguré de que el*horno*estuviera caliente antes de meter la tarta.	La tarta se pondria en la estufa?	f
2	72	ES	oven	horno	noncognate	I first made sure the*horno*estuviera caliente antes de meter la tarta.	La tarta se pondria en la estufa?	f
3	72	SE	oven	horno	noncognate	Primero me aseguré de que el*oven*was heated before putting the pie in.	Was the pie going to be placed on the stove?	f
4	72	EE	oven	horno	noncognate	I first made sure the*oven*was heated before putting the pie in.	Was the pie going to be placed on the stove?	f
1	76	SE	match	partido	noncognate	Ellos buscaron el*match*on sports television.	NA	NA
2	76	EE	match	partido	noncognate	They searched for the*match*on sports television.	NA	NA
3	76	SS	match	partido	noncognate	Ellos buscaron el*partido*en el canal de deportes.	NA	NA
4	76	ES	match	partido	noncognate	They searched for the*partido*en el canal de deportes.	NA	NA
1	77	SE	pattern	patrón	noncognate	Mi abuela eligió un*pattern*to make the dress form.	Was the grandmother trying to make a shirt?	f
2	77	EE	pattern	patrón	noncognate	My grandmother chose a different*pattern*to make the dress form.	Was the grandmother trying to make a shirt?	f
3	77	SS	pattern	patrón	noncognate	Mi abuela eligió un*patrón*diferente para hacer el vestido.	La abuela trataba de hacer una camisa?	f
4	77	ES	pattern	patrón	noncognate	My grandmother chose a different*patrón*diferente para hacer el vestido.	La abuela trataba de hacer una camisa?	f
1	78	ES	stone	piedra	noncognate	He could not remove the*piedra*de su zapato.	NA	NA
2	78	SE	stone	piedra	noncognate	Él no pudo quitar la*stone*from inside his shoe.	NA	NA
3	78	EE	stone	piedra	noncognate	He could not remove the*stone*from inside his shoe.	NA	NA
4	78	SS	stone	piedra	noncognate	Él no pudo quitar la*piedra*de su zapato.	NA	NA
1	83	EE	prize	premio	noncognate	They said there would be a*prize*for the best costume.	Would the prize be for the best costume?	j
2	83	SS	prize	premio	noncognate	Ellos dijieron que habría un*premio*para el mejor disfraz.	El premio sería para el mejor disfraz?	j
3	83	ES	prize	premio	noncognate	They said there would be a*premio*para el mejor disfraz.	El premio sería para el mejor disfraz?	j
4	83	SE	prize	premio	noncognate	Ellos dijieron que habría un*prize*for the best costume.	Would the prize be for the best costume?	j
1	84	EE	spring	primavera	noncognate	The sad woman hoped the*spring*would bring better news.	NA	NA
2	84	SS	spring	primavera	noncognate	La mujer triste esperaba que la*primavera*le trajera mejores noticias.	NA	NA
3	84	ES	spring	primavera	noncognate	The sad woman hoped the*primavera*le trajera mejores noticias.	NA	NA
4	84	SE	spring	primavera	noncognate	La mujer triste esperaba que la*spring*would bring better news.	NA	NA
1	85	SS	cabbage	repollo	noncognate	Ella sirvió el*repollo*en una sopa deliciosa.	El repollo fue servido en una ensalada?	f
2	85	ES	cabbage	repollo	noncognate	She served the*repollo*en una sopa deliciosa.	El repollo fue servido en una ensalada?	f
3	85	SE	cabbage	repollo	noncognate	Ella sirvió el*cabbage*in a delicious soup.	Was the cabbage served in a salad?	f
4	85	EE	cabbage	repollo	noncognate	She served the*cabbage*in a delicious soup.	Was the cabbage served in a salad?	f
1	86	SE	rocket	cohete	noncognate	Ellos quedaron asombrados por el*rocket*that took off for space.	Did an airplane take off for space?	f
2	86	EE	rocket	cohete	noncognate	They were amazed by the*rocket*that took off for space.	Did an airplane take off for space?	f
3	86	SS	rocket	cohete	noncognate	Ellos quedaron asombrados por el*cohete*que despegó hacia el espacio.	Un avión despegó hacia el espacio?	f
4	86	ES	rocket	cohete	noncognate	They were amazed by the*cohete*que despegó hacia el espacio.	Un avión despegó hacia el espacio?	f
1	88	ES	blush	rubor	noncognate	She decided to put some*rubor*en sus mejillas.	Ella se puso rubor en los labios?	f
2	88	SE	blush	rubor	noncognate	Ella decidió ponerse algo de*blush*on her cheeks.	Did she put blush on her lips?	f
3	88	EE	blush	rubor	noncognate	She decided to put some*blush*on her cheeks.	Did she put blush on her lips?	f
4	88	SS	blush	rubor	noncognate	Ella decidió ponerse algo de*rubor*en sus mejillas.	Ella se puso rubor en los labios?	f
1	89	ES	flavor	sabor	noncognate	She did not like the new*sabor*que tenía el helado.	NA	NA
2	89	SE	flavor	sabor	noncognate	A ella no le gustó el nuevo*flavor*that the ice cream came in.	NA	NA
3	89	EE	flavor	sabor	noncognate	She did not like the new*flavor*that the ice cream came in.	NA	NA
4	89	SS	flavor	sabor	noncognate	A ella no le gustó el nuevo*sabor*que tenía el helado.	NA	NA
1	90	SE	priest	sacerdote	noncognate	La familia conoció un*priest*who helped them through hard times.	NA	NA
2	90	EE	priest	sacerdote	noncognate	The family knew a*priest*who helped them through hard times.	NA	NA
3	90	SS	priest	sacerdote	noncognate	La familia conoció un*sacerdote*que los ayudó en tiempos difíciles.	NA	NA
4	90	ES	priest	sacerdote	noncognate	The family knew a*sacerdote*que los ayudó en tiempos difíciles.	NA	NA
1	92	SS	health	salud	noncognate	Los padres hicieron todo en su poder para proteger la*salud*de su niño.	NA	NA
2	92	ES	health	salud	noncognate	The parents did everything for the*salud*de su niño.	NA	NA
3	92	SE	health	salud	noncognate	Los padres hicieron todo en su poder para proteger la*health*of their child.	NA	NA
4	92	EE	health	salud	noncognate	The parents did everything for the*health*of their child.	NA	NA
1	94	EE	scar	cicatriz	noncognate	On the back of her leg there was a*scar*left from the accident.	NA	NA
2	94	SS	scar	cicatriz	noncognate	En la parte posterior de su pierna tenía una*cicatriz*del accidente.	NA	NA
3	94	ES	scar	cicatriz	noncognate	On the back of her leg there was a*cicatriz*del accidente.	NA	NA
4	94	SE	scar	cicatriz	noncognate	En la parte posterior de su pierna tenía una*scar*left from the accident.	NA	NA
1	96	SE	shack	choza	noncognate	Estaba muy oscuro dentro de la*shack*because there were no windows.	NA	NA
2	96	EE	shack	choza	noncognate	It was very dark inside the*shack*because there were no windows.	NA	NA
3	96	SS	shack	choza	noncognate	Estaba muy oscuro dentro de la*choza*porque no tenia ventanas.	NA	NA
4	96	ES	shack	choza	noncognate	It was very dark inside the*choza*porque no tenia ventanas.	NA	NA
1	98	EE	suspect	sospechoso	noncognate	They searched for the*suspect*of the murder case.	Did they search for a hero?	f
2	98	SS	suspect	sospechoso	noncognate	Ellos buscaron al*sospechoso*en el caso de homicidio.	Ellos buscaron a un héroe?	f
3	98	ES	suspect	sospechoso	noncognate	They searched for the*sospechoso*en el caso de homicidio.	Ellos buscaron a un héroe?	f
4	98	SE	suspect	sospechoso	noncognate	Ellos buscaron al*suspect*of the murder case.	Did they search for a hero?	f
1	100	EE	dreams	sueña	noncognate	The little boy*dreams*of becoming a doctor one day.	NA	NA
2	100	SS	dreams	sueña	noncognate	El niño*sueña*con ser doctor un día.	NA	NA
3	100	ES	dreams	sueña	noncognate	The little boy*sueña*con ser doctor un dia.	NA	NA
4	100	SE	dreams	sueña	noncognate	El niño*dreams*of becoming a doctor one day.	NA	NA
1	101	ES	summer	verano	noncognate	My father becomes grounchy when the*verano*es muy caluroso.	NA	NA
2	101	SE	summer	verano	noncognate	Mi padre se pone de mal humor cuando el*summer*is very hot.	NA	NA
3	101	EE	summer	verano	noncognate	My father becomes grounchy when the*summer*is very hot.	NA	NA
4	101	SS	summer	verano	noncognate	Mi padre se pone de mal humor cuando el*verano*es muy caluroso.	NA	NA
1	106	ES	thief	ladrón	noncognate	The owner spotted the*ladrón*antes de que pudiera robarse la mercancía.	NA	NA
2	106	SE	thief	ladrón	noncognate	El dueño localizó a el*thief*before he could steal the goods.	NA	NA
3	106	EE	thief	ladrón	noncognate	The owner spotted the*thief*before he could steal the goods.	NA	NA
4	106	SS	thief	ladrón	noncognate	El dueño localizó a el*ladrón*antes de que pudiera robarse la mercancía.	NA	NA
1	107	SS	threat	amenaza	noncognate	En el bosque había una*amenaza*de fuego.	NA	NA
2	107	ES	threat	amenaza	noncognate	In the forest, there was an*amenaza*de fuego.	NA	NA
3	107	SE	threat	amenaza	noncognate	En el bosque había una*threat*of a fire.	NA	NA
4	107	EE	threat	amenaza	noncognate	In the forest, there was a*threat*of a fire.	NA	NA
1	108	EE	track	camino	noncognate	Last month they created a new*track*for joggers around the park.	Was the track located in a park?	j
2	108	SS	track	camino	noncognate	El mes pasado ellos crearon un nuevo*camino*para corredores alrededor del parque	El camino estaba ubicado en un parque?	j
3	108	ES	track	camino	noncognate	Last month they created a new*camino*para corredores alrededor del parque.	El camino estaba ubicado en un parque?	j
4	108	SE	track	camino	noncognate	El mes pasado ellos crearon un nuevo*track*for joggers around the park	Was the track located in a park?	j
1	110	SS	tribes	tribus	noncognate	Los hombres de las diferentes*tribus*se reunieron para negociar la paz.	Las tribus trataban de negociar paz?	j
2	110	ES	tribes	tribus	noncognate	The men of the different*tribus*se reunieron para negociar la paz.	Las tribus trataban de negociar paz?	j
3	110	SE	tribes	tribus	noncognate	Los hombres de las diferentes*tribes*convened to negotiate peace.	Were the tribes trying to negotiate peace?	j
4	110	EE	tribes	tribus	noncognate	The men of the different*tribes*convened to negotiate peace.	Were the tribes trying to negotiate peace?	j
1	113	ES	umbrella	paraguas	noncognate	In the back of the car there was a*paraguas*que él había comprado en Europa.	El paraguas fue comprado en Europa?	j
2	113	SE	umbrella	paraguas	noncognate	En el asiento de atrás del carro había un*umbrella*that he bought in Europe.	Was the umbrella bought in Europe?	j
3	113	EE	umbrella	paraguas	noncognate	In the back of the car there was an*umbrella*that he bought in Europe.	Was the umbrella bought in Europe?	j
4	113	SS	umbrella	paraguas	noncognate	En el asiento de atrás del carro había un*paraguas*que él había comprado en Europa.	El paraguas fue comprado en Europa?	j
1	114	EE	cow	vaca	noncognate	My older brother chose the*cow*for his farm.	Did he choose a chicken for his farm?	f
2	114	SS	cow	vaca	noncognate	Mi hermano mayor escogió la*vaca*para su granja.	Él escogió una gallina para su granja?	f
3	114	ES	cow	vaca	noncognate	My older brother chose the*vaca*para su granja.	Él escogió una gallina para su granja?	f
4	114	SE	cow	vaca	noncognate	Mi hermano mayor escogió la*cow*for his farm.	Did he choose a chicken for his farm?	f
1	116	EE	link	vínculo	noncognate	The students selected the*link*to open the private file.	NA	NA
2	116	SS	link	vínculo	noncognate	Los alumnos seleccionaron el*vínculo*para abrir el archivo privado.	NA	NA
3	116	ES	link	vínculo	noncognate	The students selected the*vínculo*para abrir el archivo privado.	NA	NA
4	116	SE	link	vínculo	noncognate	Los alumnos seleccionaron el*link*to open the private file.	NA	NA
1	118	ES	wall	pared	noncognate	They could not find a*pared*en la casa donde colgar el cuadro grande.	El cuadro grande sería colgado en una pared?	j
2	118	SE	wall	pared	noncognate	No pudieron encontrar una*wall*in the house to hang the large picture.	Would the large picture be hanged in a wall?	j
3	118	EE	wall	pared	noncognate	They could not find a*wall*in the house to hang the large picture.	Would the large picture be hanged in a wall?	j
4	118	SS	wall	pared	noncognate	No pudieron encontrar una*pared*en la casa donde colgar el cuadro grande.	El cuadro grande sería colgado en una pared?	j
